# Supplementary material for: Crystal structure of (E)-1-{[(3,5-di­methyl­phen­yl)imino]­meth­yl}naphthalen-2-ol
Source: Acta Crystallogr E Crystallogr Commun. 2015 Jun 20;71(Pt 7):o496–7. doi: 10.1107/S2056989015011548 (PMC4518976; doi:10.1107/S2056989015011548)
Supplement: Supplementary file 1 [file e-71-0o496-sup1.cif]

##############################################################################
#                                                                            #
# This CIF contains the data in a paper accepted for publication in          #
# Acta Crystallographica Section E. It conforms to the requirements of       #
# Notes for Authors for Acta Crystallographica Section E, and has been       #
# peer reviewed under the auspices of the IUCr Commission on Journals.       #
#                                                                            #
# Full details of the Crystallographic Information File format               #
# are given in the paper "The Crystallographic Information File (CIF):       #
# a New Standard Archive File for Crystallography" by S. R. Hall, F. H.      #
# Allen and I. D. Brown [Acta Cryst. (1991), A47, 655-685].                  #
#                                                                            #
# The current version of the core CIF dictionary is obtainable from          #
# ftp://ftp.iucr.org/pub/cif_core.dic.                                       #
#                                                                            #
# Software is freely available for graphical display of the structure(s)     #
# in this CIF. For information consult the CIF software page                 #
# http://www.iucr.org/resources/cif/software.                                #
#                                                                            #
# This file may be used for bona fide research purposes within the           #
# scientific community so long as proper attribution is given to the journal # 
# article from which it was obtained.                                        #
#                                                                            #
##############################################################################
data_global
_audit_creation_method     'WinGX routine CIF_UPDATE'
_audit_conform_dict_name     cif_core.dic
_audit_conform_dict_version     2.4
_journal_data_validation_number     ?
_journal_date_recd_electronic     2015-05-06
_journal_date_accepted     2015-06-15
_journal_name_full     'Acta Crystallographica, Section E'
_journal_year     2015
_journal_volume     71
_journal_issue      7
_journal_page_first     o496
_journal_page_last     o497
_journal_paper_category     HO
_journal_paper_doi     10.1107/S2056989015011548
_journal_coeditor_code     SU5133
_publ_contact_author_name
;
Santiago Garcia-Granda
;
_publ_contact_author_address
;
Department of Physical and Analytical Chemistry,
Faculty of Chemistry,
Oviedo University-CINN,
33006 Oviedo,
Spain
;
_publ_contact_author_email     'sgg@uniovi.es'
_publ_contact_author_fax     '0034985103125'
_publ_contact_author_phone     '0034985103477'
_publ_section_title
;
Crystal structure of
(<i>E</i>)-1-{[(3,5-dimethylphenyl)imino]methyl}naphthalen-2-ol
;
loop_
    _publ_author_name
    _publ_author_footnote
    _publ_author_address
    'Ahmed M. Abu-Dief'
;
Present Address: Department of Physical and Analytical Chemistry,
Faculty of Chemistry,
Oviedo University-CINN,
Oviedo 33006,.
Spain
;
;
Department of Chemistry,
Faculty of Science,
Sohag University,
82524 Sohag,
Egypt
;
    'Mohammed S. M. Abdelbaky' .
;
Department of Physical and Analytical Chemistry,
Faculty of Chemistry,
Oviedo University-CINN,
Oviedo 33006,
Spain
;
    'Santiago Garcia-Granda' .
;
Department of Physical and Analytical Chemistry,
Faculty of Chemistry,
Oviedo University-CINN,
Oviedo 33006,
Spain
;
data_I
_audit_creation_method     SHELXL-2014/6
_chemical_name_systematic
;
(<i>E</i>)-1-{[(3,5-Dimethylphenyl)imino]methyl}naphthalen-2-ol
;
_chemical_name_common     ?
_chemical_formula_moiety     'C19 H17 N O'
_chemical_formula_sum     'C19 H17 N O'
_chemical_formula_iupac     'C19 H17 N O'
_chemical_formula_weight     275.33
_chemical_melting_point     ?
_shelx_space_group_comment
;
The symmetry employed for this shelxl refinement is uniquely defined
by the following loop, which should always be used as a source of
symmetry information in preference to the above space-group names.
They are only intended as comments.
;
_space_group_crystal_system     orthorhombic
_space_group_name_H-M_alt     'P 21 21 21'
_space_group_name_Hall     'P 2ac 2ab'
loop_
    _space_group_symop_operation_xyz
    'x, y, z'
    '-x+1/2, -y, z+1/2'
    'x+1/2, -y+1/2, -z'
    '-x, y+1/2, -z+1/2'
_cell_length_a     6.2463(2)
_cell_length_b     10.2438(3)
_cell_length_c     23.0533(8)
_cell_angle_alpha     90
_cell_angle_beta     90
_cell_angle_gamma     90
_cell_volume     1475.08(8)
_cell_formula_units_Z     4
_cell_measurement_reflns_used     2417
_cell_measurement_theta_min     3.84
_cell_measurement_theta_max     69.857
_cell_measurement_temperature     293(2)
_exptl_crystal_description     prism
_exptl_crystal_colour     colourless
_exptl_crystal_size_max     0.73
_exptl_crystal_size_mid     0.12
_exptl_crystal_size_min     0.09
_exptl_crystal_density_diffrn     1.240
_exptl_crystal_density_meas     ?
_exptl_crystal_density_method     ?
_exptl_crystal_F_000     584
loop_
    _exptl_crystal_face_index_h
    _exptl_crystal_face_index_k
    _exptl_crystal_face_index_l
    _exptl_crystal_face_perp_dist
    -4 0 4 0.3317
    0 7 0 0.3881
    0 -7 0 0.2197
    4 1 -4 0.333
    -4 -1 4 0.3575
    -1 -7 2 0.2865
    1 7 -2 0.2865
    4 0 -4 0.3565
    0 1 15 0.0591
    0 -1 -15 0.0644
    0 7 -2 0.0672
    0 -7 1 0.0181
_exptl_absorpt_coefficient_mu     0.596
_exptl_absorpt_correction_type     analytical
_exptl_absorpt_process_details
;
(CrysAlis PRO; Oxford Diffraction, 2010)
;
_shelx_estimated_absorpt_T_min     ?
_shelx_estimated_absorpt_T_max     ?
_exptl_absorpt_correction_T_min     0.915
_exptl_absorpt_correction_T_max     0.94
_diffrn_ambient_temperature     293(2)
_diffrn_radiation_type     CuK\a
_diffrn_radiation_wavelength     1.54184
_diffrn_radiation_monochromator     graphite
_diffrn_measurement_device_type     'Oxford Diffraction Xcalibur (Ruby, Gemini)'
_diffrn_measurement_device     'four-circle diffractometer'
_diffrn_measurement_method     '\w scans'
_diffrn_detector_area_resol_mean     10.2673
_diffrn_reflns_number     8103
_diffrn_reflns_av_R_equivalents     0.0315
_diffrn_reflns_theta_min     3.83
_diffrn_reflns_theta_max     70.41
_diffrn_reflns_theta_full     67.5
_diffrn_measured_fraction_theta_max     0.991
_diffrn_measured_fraction_theta_full     1
_diffrn_reflns_limit_h_min     -7
_diffrn_reflns_limit_h_max     6
_diffrn_reflns_limit_k_min     -12
_diffrn_reflns_limit_k_max     12
_diffrn_reflns_limit_l_min     -27
_diffrn_reflns_limit_l_max     28
_refine_special_details     ?
_reflns_number_total     2834
_reflns_number_gt     1422
_reflns_threshold_expression     I>2\s(I)
_refine_ls_structure_factor_coef     Fsqd
_refine_ls_matrix_type     full
_refine_ls_R_factor_all     0.0484
_refine_ls_R_factor_gt     0.0406
_refine_ls_wR_factor_gt     0.1122
_refine_ls_wR_factor_ref     0.1206
_refine_ls_goodness_of_fit_ref     1.089
_refine_ls_restrained_S_all     1.089
_refine_ls_number_reflns     1649
_refine_ls_number_parameters     193
_refine_ls_number_restraints     0
_refine_ls_hydrogen_treatment     constr
_refine_ls_weighting_scheme     calc
_refine_ls_weighting_details
              'w=1/[\s^2^(Fo^2^)+(0.0778P)^2^+0.0057P] where P=(Fo^2^+2Fc^2^)/3'
_atom_sites_solution_hydrogens     geom
_atom_sites_solution_primary     ?
_atom_sites_solution_secondary     ?
_refine_ls_shift/su_max     0.001
_refine_ls_shift/su_mean     0.000
_refine_diff_density_max     0.170
_refine_diff_density_min     -0.140
_refine_ls_extinction_method     none
_refine_ls_extinction_coef     .
_refine_ls_abs_structure_details     'none; 1185 Friedel pairs merged'
_refine_ls_abs_structure_Flack     ?
loop_
    _atom_type_symbol
    _atom_type_description
    _atom_type_scat_dispersion_real
    _atom_type_scat_dispersion_imag
    _atom_type_scat_source
    'C' 'C' 0.0181 0.0091
                         'International Tables Vol C Tables 4.2.6.8 and 6.1.1.4'
    'H' 'H' 0.0000 0.0000
                         'International Tables Vol C Tables 4.2.6.8 and 6.1.1.4'
    'N' 'N' 0.0311 0.0180
                         'International Tables Vol C Tables 4.2.6.8 and 6.1.1.4'
    'O' 'O' 0.0492 0.0322
                         'International Tables Vol C Tables 4.2.6.8 and 6.1.1.4'
_computing_data_collection
;
CrysAlis CCD (Oxford Diffraction, 2010)
;
_computing_cell_refinement
;
CrysAlis CCD (Oxford Diffraction, 2010)
;
_computing_data_reduction
;
CrysAlis RED (Oxford Diffraction, 2010)
;
_computing_structure_solution
;
SIR2011 (Burla <i>et al.</i>,  2015)
;
_computing_structure_refinement
;
SHELXL2014 (Sheldrick, 2015)
;
_computing_molecular_graphics
;
Mercury (Macrae <i>et al.</i>,  2008)
;
_computing_publication_material
;
SHELXL2014 (Sheldrick, 2015) and PLATON (Spek, 2009)
;
loop_
    _atom_site_type_symbol
    _atom_site_label
    _atom_site_fract_x
    _atom_site_fract_y
    _atom_site_fract_z
    _atom_site_U_iso_or_equiv
    _atom_site_adp_type
    _atom_site_calc_flag
    _atom_site_occupancy
    _atom_site_disorder_assembly
    _atom_site_disorder_group
    O O1 0.6500(4) 0.7247(2) 0.05918(10) 0.0874(7) Uani d 1 . .
    H H1 0.7473 0.6710 0.0584 0.131 Uiso calc 1 . .
    N N1 0.8802(3) 0.53539(18) 0.09101(9) 0.0551(5) Uani d 1 . .
    C C1 0.5709(3) 0.6003(2) 0.14386(10) 0.0511(5) Uani d 1 . .
    C C2 0.5267(4) 0.7006(2) 0.10264(13) 0.0641(7) Uani d 1 . .
    C C3 0.3348(5) 0.7757(2) 0.10869(14) 0.0740(8) Uani d 1 . .
    H H3 0.3038 0.8404 0.0817 0.089 Uiso calc 1 . .
    C C4 0.1983(4) 0.7542(3) 0.15291(13) 0.0703(7) Uani d 1 . .
    H H4 0.0740 0.8040 0.1554 0.084 Uiso calc 1 . .
    C C5 0.0928(5) 0.6360(3) 0.24126(13) 0.0712(7) Uani d 1 . .
    H H5 -0.0293 0.6877 0.2437 0.085 Uiso calc 1 . .
    C C6 0.1263(5) 0.5409(3) 0.28162(13) 0.0794(8) Uani d 1 . .
    H H6 0.0271 0.5275 0.3111 0.095 Uiso calc 1 . .
    C C7 0.3088(5) 0.4643(3) 0.27857(12) 0.0728(7) Uani d 1 . .
    H H7 0.3322 0.3997 0.3062 0.087 Uiso calc 1 . .
    C C8 0.4552(4) 0.4833(3) 0.23502(11) 0.0614(6) Uani d 1 . .
    H H8 0.5772 0.4314 0.2338 0.074 Uiso calc 1 . .
    C C9 0.4256(4) 0.5796(2) 0.19192(10) 0.0524(5) Uani d 1 . .
    C C10 0.2386(4) 0.6573(2) 0.19625(11) 0.0577(6) Uani d 1 . .
    C C11 0.7513(4) 0.5198(2) 0.13492(10) 0.0508(5) Uani d 1 . .
    H H11 0.7791 0.4533 0.1613 0.061 Uiso calc 1 . .
    C C12 1.0636(4) 0.4608(2) 0.07758(10) 0.0516(5) Uani d 1 . .
    C C13 1.1710(4) 0.4957(2) 0.02723(11) 0.0590(6) Uani d 1 . .
    H H13 1.1194 0.5640 0.0046 0.071 Uiso calc 1 . .
    C C14 1.3542(4) 0.4297(2) 0.01026(12) 0.0639(6) Uani d 1 . .
    C C15 1.4288(4) 0.3287(2) 0.04512(12) 0.0644(7) Uani d 1 . .
    H H15 1.5511 0.2834 0.0340 0.077 Uiso calc 1 . .
    C C16 1.3257(4) 0.2940(2) 0.09578(12) 0.0599(6) Uani d 1 . .
    C C17 1.1405(4) 0.3596(2) 0.11176(11) 0.0562(6) Uani d 1 . .
    H H17 1.0680 0.3359 0.1454 0.067 Uiso calc 1 . .
    C C18 1.4130(5) 0.1868(3) 0.13355(14) 0.0790(8) Uani d 1 . .
    H H18A 1.5003 0.1295 0.1106 0.119 Uiso calc 1 . .
    H H18B 1.2965 0.1383 0.1501 0.119 Uiso calc 1 . .
    H H18C 1.4979 0.2241 0.1640 0.119 Uiso calc 1 . .
    C C19 1.4706(6) 0.4694(3) -0.04430(15) 0.0950(11) Uani d 1 . .
    H H19A 1.4351 0.5581 -0.0538 0.142 Uiso calc 1 . .
    H H19B 1.4286 0.4132 -0.0756 0.142 Uiso calc 1 . .
    H H19C 1.6222 0.4622 -0.0382 0.142 Uiso calc 1 . .
loop_
    _atom_site_aniso_label
    _atom_site_aniso_U_11
    _atom_site_aniso_U_22
    _atom_site_aniso_U_33
    _atom_site_aniso_U_12
    _atom_site_aniso_U_13
    _atom_site_aniso_U_23
    O1 0.0695(12) 0.0857(13) 0.1071(15) 0.0178(11) 0.0232(13) 0.0409(12)
    N1 0.0420(9) 0.0567(9) 0.0667(11) 0.0027(9) 0.0022(10) 0.0052(8)
    C1 0.0410(10) 0.0505(10) 0.0618(13) -0.0015(9) -0.0034(11) -0.0022(9)
    C2 0.0518(13) 0.0585(12) 0.0819(17) 0.0050(12) 0.0038(14) 0.0120(12)
    C3 0.0656(15) 0.0588(13) 0.098(2) 0.0161(14) 0.0032(18) 0.0149(13)
    C4 0.0542(13) 0.0616(13) 0.095(2) 0.0151(12) 0.0018(15) -0.0004(13)
    C5 0.0516(13) 0.0851(17) 0.0770(17) 0.0037(13) 0.0034(14) -0.0138(14)
    C6 0.0640(16) 0.106(2) 0.0685(17) -0.0055(18) 0.0119(15) -0.0069(16)
    C7 0.0659(16) 0.0889(18) 0.0638(15) -0.0074(16) 0.0016(14) 0.0051(13)
    C8 0.0529(13) 0.0698(13) 0.0616(14) 0.0036(12) -0.0019(12) 0.0015(11)
    C9 0.0438(11) 0.0546(11) 0.0587(13) -0.0040(10) -0.0046(11) -0.0066(10)
    C10 0.0457(11) 0.0606(12) 0.0668(15) 0.0009(11) -0.0022(12) -0.0110(11)
    C11 0.0428(10) 0.0513(10) 0.0583(13) -0.0011(9) -0.0034(10) 0.0025(10)
    C12 0.0405(10) 0.0494(10) 0.0648(14) -0.0027(10) -0.0009(10) -0.0009(9)
    C13 0.0590(14) 0.0536(10) 0.0645(13) 0.0000(11) 0.0065(13) 0.0035(10)
    C14 0.0592(14) 0.0570(12) 0.0757(16) -0.0041(12) 0.0136(14) -0.0058(11)
    C15 0.0512(13) 0.0542(11) 0.0877(18) 0.0019(11) 0.0070(14) -0.0090(12)
    C16 0.0475(12) 0.0523(11) 0.0801(16) -0.0003(11) -0.0040(14) -0.0031(11)
    C17 0.0474(11) 0.0554(11) 0.0658(14) -0.0006(11) -0.0007(12) 0.0042(10)
    C18 0.0670(16) 0.0714(15) 0.099(2) 0.0149(14) -0.0076(17) 0.0115(14)
    C19 0.096(2) 0.0869(18) 0.102(2) 0.0041(19) 0.046(2) 0.0044(17)
_geom_special_details
;
 All esds (except the esd in the dihedral angle between two l.s. planes)
 are estimated using the full covariance matrix.  The cell esds are taken
 into account individually in the estimation of esds in distances, angles
 and torsion angles; correlations between esds in cell parameters are only
 used when they are defined by crystal symmetry.  An approximate (isotropic)
 treatment of cell esds is used for estimating esds involving l.s. planes.
;
loop_
    _geom_bond_atom_site_label_1
    _geom_bond_atom_site_label_2
    _geom_bond_site_symmetry_2
    _geom_bond_distance
    _geom_bond_publ_flag
    O1 C2 . 1.287(3) ?
    O1 H1 . 0.8200 ?
    N1 C11 . 1.304(3) ?
    N1 C12 . 1.411(3) ?
    C1 C11 . 1.411(3) ?
    C1 C2 . 1.427(3) ?
    C1 C9 . 1.448(3) ?
    C2 C3 . 1.431(4) ?
    C3 C4 . 1.347(4) ?
    C3 H3 . 0.9300 ?
    C4 C10 . 1.431(4) ?
    C4 H4 . 0.9300 ?
    C5 C6 . 1.363(4) ?
    C5 C10 . 1.398(4) ?
    C5 H5 . 0.9300 ?
    C6 C7 . 1.386(4) ?
    C6 H6 . 0.9300 ?
    C7 C8 . 1.372(4) ?
    C7 H7 . 0.9300 ?
    C8 C9 . 1.412(3) ?
    C8 H8 . 0.9300 ?
    C9 C10 . 1.417(3) ?
    C11 H11 . 0.9300 ?
    C12 C13 . 1.387(3) ?
    C12 C17 . 1.388(3) ?
    C13 C14 . 1.385(3) ?
    C13 H13 . 0.9300 ?
    C14 C15 . 1.391(4) ?
    C14 C19 . 1.509(4) ?
    C15 C16 . 1.380(4) ?
    C15 H15 . 0.9300 ?
    C16 C17 . 1.388(3) ?
    C16 C18 . 1.504(3) ?
    C17 H17 . 0.9300 ?
    C18 H18A . 0.9600 ?
    C18 H18B . 0.9600 ?
    C18 H18C . 0.9600 ?
    C19 H19A . 0.9600 ?
    C19 H19B . 0.9600 ?
    C19 H19C . 0.9600 ?
loop_
    _geom_angle_atom_site_label_1
    _geom_angle_atom_site_label_2
    _geom_angle_atom_site_label_3
    _geom_angle_site_symmetry_1
    _geom_angle_site_symmetry_3
    _geom_angle
    _geom_angle_publ_flag
    C2 O1 H1 . . 109.5 ?
    C11 N1 C12 . . 127.3(2) ?
    C11 C1 C2 . . 118.6(2) ?
    C11 C1 C9 . . 121.8(2) ?
    C2 C1 C9 . . 119.6(2) ?
    O1 C2 C1 . . 122.7(2) ?
    O1 C2 C3 . . 118.3(2) ?
    C1 C2 C3 . . 119.0(2) ?
    C4 C3 C2 . . 121.1(2) ?
    C4 C3 H3 . . 119.5 ?
    C2 C3 H3 . . 119.5 ?
    C3 C4 C10 . . 122.0(2) ?
    C3 C4 H4 . . 119.0 ?
    C10 C4 H4 . . 119.0 ?
    C6 C5 C10 . . 121.2(3) ?
    C6 C5 H5 . . 119.4 ?
    C10 C5 H5 . . 119.4 ?
    C5 C6 C7 . . 119.8(3) ?
    C5 C6 H6 . . 120.1 ?
    C7 C6 H6 . . 120.1 ?
    C8 C7 C6 . . 120.3(3) ?
    C8 C7 H7 . . 119.8 ?
    C6 C7 H7 . . 119.8 ?
    C7 C8 C9 . . 121.8(2) ?
    C7 C8 H8 . . 119.1 ?
    C9 C8 H8 . . 119.1 ?
    C8 C9 C10 . . 116.8(2) ?
    C8 C9 C1 . . 124.0(2) ?
    C10 C9 C1 . . 119.2(2) ?
    C5 C10 C9 . . 120.1(2) ?
    C5 C10 C4 . . 120.8(2) ?
    C9 C10 C4 . . 119.1(2) ?
    N1 C11 C1 . . 122.4(2) ?
    N1 C11 H11 . . 118.8 ?
    C1 C11 H11 . . 118.8 ?
    C13 C12 C17 . . 120.0(2) ?
    C13 C12 N1 . . 115.9(2) ?
    C17 C12 N1 . . 124.1(2) ?
    C14 C13 C12 . . 120.7(2) ?
    C14 C13 H13 . . 119.7 ?
    C12 C13 H13 . . 119.7 ?
    C13 C14 C15 . . 118.5(2) ?
    C13 C14 C19 . . 120.1(3) ?
    C15 C14 C19 . . 121.4(2) ?
    C16 C15 C14 . . 121.6(2) ?
    C16 C15 H15 . . 119.2 ?
    C14 C15 H15 . . 119.2 ?
    C15 C16 C17 . . 119.2(2) ?
    C15 C16 C18 . . 120.6(2) ?
    C17 C16 C18 . . 120.2(3) ?
    C16 C17 C12 . . 120.0(2) ?
    C16 C17 H17 . . 120.0 ?
    C12 C17 H17 . . 120.0 ?
    C16 C18 H18A . . 109.5 ?
    C16 C18 H18B . . 109.5 ?
    H18A C18 H18B . . 109.5 ?
    C16 C18 H18C . . 109.5 ?
    H18A C18 H18C . . 109.5 ?
    H18B C18 H18C . . 109.5 ?
    C14 C19 H19A . . 109.5 ?
    C14 C19 H19B . . 109.5 ?
    H19A C19 H19B . . 109.5 ?
    C14 C19 H19C . . 109.5 ?
    H19A C19 H19C . . 109.5 ?
    H19B C19 H19C . . 109.5 ?
loop_
    _geom_torsion_atom_site_label_1
    _geom_torsion_atom_site_label_2
    _geom_torsion_atom_site_label_3
    _geom_torsion_atom_site_label_4
    _geom_torsion_site_symmetry_1
    _geom_torsion_site_symmetry_2
    _geom_torsion_site_symmetry_3
    _geom_torsion_site_symmetry_4
    _geom_torsion
    _geom_torsion_publ_flag
    C11 C1 C2 O1 . . . . -3.3(4) ?
    C9 C1 C2 O1 . . . . 179.5(2) ?
    C11 C1 C2 C3 . . . . 174.9(2) ?
    C9 C1 C2 C3 . . . . -2.2(4) ?
    O1 C2 C3 C4 . . . . 179.3(3) ?
    C1 C2 C3 C4 . . . . 1.0(4) ?
    C2 C3 C4 C10 . . . . 0.8(4) ?
    C10 C5 C6 C7 . . . . 0.6(4) ?
    C5 C6 C7 C8 . . . . -0.3(4) ?
    C6 C7 C8 C9 . . . . -0.5(4) ?
    C7 C8 C9 C10 . . . . 0.9(4) ?
    C7 C8 C9 C1 . . . . -177.6(2) ?
    C11 C1 C9 C8 . . . . 3.1(3) ?
    C2 C1 C9 C8 . . . . -179.8(2) ?
    C11 C1 C9 C10 . . . . -175.3(2) ?
    C2 C1 C9 C10 . . . . 1.7(3) ?
    C6 C5 C10 C9 . . . . -0.1(4) ?
    C6 C5 C10 C4 . . . . 177.8(3) ?
    C8 C9 C10 C5 . . . . -0.6(3) ?
    C1 C9 C10 C5 . . . . 177.9(2) ?
    C8 C9 C10 C4 . . . . -178.5(2) ?
    C1 C9 C10 C4 . . . . 0.0(3) ?
    C3 C4 C10 C5 . . . . -179.2(3) ?
    C3 C4 C10 C9 . . . . -1.3(4) ?
    C12 N1 C11 C1 . . . . -179.6(2) ?
    C2 C1 C11 N1 . . . . 1.2(3) ?
    C9 C1 C11 N1 . . . . 178.2(2) ?
    C11 N1 C12 C13 . . . . 178.5(2) ?
    C11 N1 C12 C17 . . . . -2.8(4) ?
    C17 C12 C13 C14 . . . . 0.6(4) ?
    N1 C12 C13 C14 . . . . 179.4(2) ?
    C12 C13 C14 C15 . . . . -0.6(4) ?
    C12 C13 C14 C19 . . . . -179.4(3) ?
    C13 C14 C15 C16 . . . . -0.4(4) ?
    C19 C14 C15 C16 . . . . 178.4(3) ?
    C14 C15 C16 C17 . . . . 1.4(4) ?
    C14 C15 C16 C18 . . . . -178.3(3) ?
    C15 C16 C17 C12 . . . . -1.4(3) ?
    C18 C16 C17 C12 . . . . 178.3(2) ?
    C13 C12 C17 C16 . . . . 0.4(3) ?
    N1 C12 C17 C16 . . . . -178.3(2) ?
loop_
    _geom_hbond_atom_site_label_D
    _geom_hbond_atom_site_label_H
    _geom_hbond_atom_site_label_A
    _geom_hbond_site_symmetry_A
    _geom_hbond_distance_DH
    _geom_hbond_distance_HA
    _geom_hbond_distance_DA
    _geom_hbond_angle_DHA
    O1 H1 N1 . 0.82 1.78 2.523(3) 149
    C13 H13 O1 3_565 0.93 2.62 3.492(3) 156
_shelx_hkl_file
;
   2   0   0   10524     664
   4   0   0   76869     963
   6   0   0    3029     272
   1   1   0  389681    3339
   2   1   0  327259    4038
   3   1   0   87373    2570
   4   1   0     101      49
   5   1   0      51      59
   6   1   0    4473     231
   7   1   0    5517     374
   0   2   0  187079    1485
   1   2   0      69      80
   2   2   0   33573     980
   3   2   0   37371    1232
   4   2   0     141      60
   5   2   0    1133     111
   6   2   0    5598     259
   7   2   0     800     201
   1   3   0     184      95
   2   3   0   14066     709
   3   3   0   51424    1553
   4   3   0      -4      61
   5   3   0      87      60
   6   3   0     176      74
   7   3   0    9448     543
   0   4   0  359788    2990
   1   4   0   51838     822
   2   4   0   30836     919
   3   4   0    6957     621
   4   4   0    2432     181
   5   4   0     -26      72
   6   4   0    9546     554
   7   4   0    8085     464
   1   5   0    7406     354
   2   5   0     617     283
   3   5   0    1316     126
   4   5   0   36750     876
   5   5   0     730     197
   6   5   0     119      86
   0   6   0   23720    1381
   1   6   0    9623     640
   2   6   0     -52      69
   3   6   0   30170     604
   4   6   0    4492     344
   5   6   0     207     109
   6   6   0    1051     153
   1   7   0   15827     393
   2   7   0     206      75
   3   7   0    4090     261
   4   7   0     -68     137
   5   7   0      87     154
   6   7   0     317     119
   0   8   0     526     138
   1   8   0   23328     574
   2   8   0   12715     402
   3   8   0    2928     265
   4   8   0     687     230
   5   8   0     920     220
   1   9   0    9516     291
   2   9   0    5171     241
   3   9   0    1071     132
   4   9   0     264     281
   5   9   0    2572     196
   0  10   0    -162     201
   1  10   0     868     114
   2  10   0    1926     146
   3  10   0       4      78
   4  10   0     243      90
   1  11   0     279      80
   2  11   0     -14     116
   3  11   0     318      94
   0  12   0     240      99
   1  12   0     -24      56
   2  12   0     423     112
   1   0   1  103928    1606
   2   0   1    5573     212
   3   0   1   14182     955
   4   0   1    2409     136
   5   0   1    2418     139
   6   0   1    2724     184
   7   0   1    1389     176
   0   1   1   18753     374
   1   1   1   20528     372
   2   1   1   48589     814
   3   1   1   77772    1727
   4   1   1    5924     132
   5   1   1     952      72
   6   1   1    2169     116
   7   1   1    1299     116
   0   2   1  318074    1843
   1   2   1  272905    1146
   2   2   1   34031     817
   3   2   1   70958    1845
   4   2   1      28      33
   5   2   1    4534     147
   6   2   1   14418     270
   7   2   1    3033     191
   0   3   1  149206    1167
   1   3   1   64272     561
   2   3   1   91091    1265
   3   3   1   15523     609
   4   3   1    2597     101
   5   3   1      87      44
   6   3   1    5922     184
   7   3   1     682     142
   0   4   1    1882     169
   1   4   1    2494     139
   2   4   1    1494     154
   3   4   1    2893     292
   4   4   1   11163     287
   5   4   1    1966     114
   6   4   1    1075      98
   7   4   1    2143     177
   0   5   1   38014    1211
   1   5   1    5105     239
   2   5   1    8691     385
   3   5   1    8680     250
   4   5   1    6715     267
   5   5   1    3951     231
   6   5   1     299      75
   0   6   1    1788     364
   1   6   1   63003    1268
   2   6   1    1386      89
   3   6   1    5480     198
   4   6   1    5105     260
   5   6   1    1373     139
   6   6   1     232      82
   0   7   1   34771     697
   1   7   1   33088     425
   2   7   1    6573     185
   3   7   1   15673     351
   4   7   1     980     145
   5   7   1     696     122
   6   7   1     153      88
   0   8   1     141      63
   1   8   1    4599     138
   2   8   1   35496     486
   3   8   1    4392     207
   4   8   1    1435     213
   5   8   1    1783     202
   0   9   1     425     110
   1   9   1     152      48
   2   9   1   10846     243
   3   9   1     295      63
   4   9   1     356      88
   5   9   1     181      62
   0  10   1    1573     146
   1  10   1   16550     293
   2  10   1      23      51
   3  10   1     207      62
   4  10   1     304      69
   0  11   1     505      90
   1  11   1    6878     200
   2  11   1     828      78
   3  11   1      67      55
   0  12   1     694      91
   1  12   1     563      56
   2  12   1     -95      95
   0   0   2   13750     632
   1   0   2  148086    1521
   2   0   2    3209     217
   3   0   2    1903     364
   4   0   2   22597     407
   5   0   2    1525     112
   6   0   2   12328     377
   7   0   2    2231     205
   0   1   2  971037    2629
   1   1   2   65428     515
   2   1   2    4302     172
   3   1   2    2849     246
   4   1   2    1634      75
   5   1   2    1357      83
   6   1   2    6988     201
   7   1   2    3139     197
   0   2   2   36956     509
   1   2   2  478984    1687
   2   2   2   15358     451
   3   2   2   11749     686
   4   2   2     816      60
   5   2   2    1165      78
   6   2   2    3331     133
   7   2   2    1494     139
   0   3   2    7787     291
   1   3   2   75819     574
   2   3   2   30510     742
   3   3   2   10473     569
   4   3   2     261      44
   5   3   2     304      53
   6   3   2    3364     150
   7   3   2    5096     230
   0   4   2   79662    1198
   1   4   2   22177     370
   2   4   2   79446    1343
   3   4   2     132     117
   4   4   2    3159     143
   5   4   2     253      59
   6   4   2     670      87
   7   4   2    4802     260
   0   5   2    7921     438
   1   5   2   13187     414
   2   5   2   11317     475
   3   5   2    3298     176
   4   5   2    4312     214
   5   5   2     408      95
   6   5   2    1878     145
   0   6   2     231     146
   1   6   2     561     139
   2   6   2    4530     162
   3   6   2    9187     255
   4   6   2   15481     691
   5   6   2     336      84
   6   6   2     311      86
   0   7   2     739      89
   1   7   2    5416     192
   2   7   2   12784     260
   3   7   2    2951     148
   4   7   2     723     134
   5   7   2    4274     262
   6   7   2     103      83
   0   8   2    3711     186
   1   8   2    2794     110
   2   8   2   32253     415
   3   8   2    1944     133
   4   8   2      -9     100
   5   8   2    1527     152
   0   9   2      84      75
   1   9   2      29      50
   2   9   2   15434     288
   3   9   2    4489     182
   4   9   2     160      80
   5   9   2      36      53
   0  10   2     588     106
   1  10   2    6487     188
   2  10   2    2635     124
   3  10   2     253      66
   4  10   2     130      84
   0  11   2      88      66
   1  11   2    1950     114
   2  11   2    1550      95
   3  11   2     494      74
   0  12   2     284      72
   1  12   2     240      56
   2  12   2     236     111
   1   0   3    9131     194
   2   0   3    1171     251
   3   0   3   14337     997
   4   0   3      64      56
   5   0   3     -11      53
   6   0   3    2521     177
   7   0   3     196     101
   0   1   3  274473    2209
   1   1   3  368837    1420
   2   1   3   19393     415
   3   1   3  108708    2654
   4   1   3   16277     232
   5   1   3    1105      77
   6   1   3   13912     282
   7   1   3    1362     172
   0   2   3   93424    1153
   1   2   3 1116291    3138
   2   2   3    8767     226
   3   2   3   21968     924
   4   2   3    7607     171
   5   2   3    1833      95
   6   2   3    2208     116
   7   2   3     636     104
   0   3   3  119270    1144
   1   3   3   96443    1043
   2   3   3   14127     480
   3   3   3   46199    1221
   4   3   3    6786     177
   5   3   3    2380     121
   6   3   3   15088     307
   7   3   3    3006     221
   0   4   3   69816    1015
   1   4   3   37888     647
   2   4   3   87272    1167
   3   4   3   15947     763
   4   4   3     383      65
   5   4   3    4282     196
   6   4   3     784      84
   7   4   3    5306     388
   0   5   3   53297    1223
   1   5   3   23162     554
   2   5   3    7383     386
   3   5   3    5453     205
   4   5   3    1837     141
   5   5   3    4737     246
   6   5   3    1802     142
   0   6   3   37784    1121
   1   6   3     915     161
   2   6   3    4490     165
   3   6   3   12592     301
   4   6   3    3421     259
   5   6   3    1323     161
   6   6   3      10      93
   0   7   3      86      56
   1   7   3   11150     198
   2   7   3    2402     119
   3   7   3    7089     248
   4   7   3    5290     314
   5   7   3     544     120
   6   7   3     156      55
   0   8   3       1      67
   1   8   3    3656     135
   2   8   3    3254     140
   3   8   3     138      77
   4   8   3     732     108
   5   8   3    1163     137
   0   9   3     291      82
   1   9   3    4274     149
   2   9   3    9003     226
   3   9   3     188      74
   4   9   3    1737     167
   5   9   3     565      86
   0  10   3    1231     124
   1  10   3   10197     264
   2  10   3    2113     121
   3  10   3     505      69
   4  10   3    1939     124
   0  11   3     802     104
   1  11   3    1472      92
   2  11   3     268      54
   3  11   3     358      98
   0  12   3    4073     181
   1  12   3     375      59
   2  12   3     -92      92
   0   0   4  138122    3769
   1   0   4     150      38
   2   0   4   24760     413
   3   0   4     421     127
   4   0   4    1469     112
   5   0   4    2836     151
   6   0   4     302      86
   7   0   4    1387     163
   0   1   4   98952     804
   1   1   4  704960    2649
   2   1   4   30241     673
   3   1   4   44816    1351
   4   1   4   42279     395
   5   1   4    6977     180
   6   1   4    9367     268
   7   1   4     815     115
   0   2   4  775603    3069
   1   2   4  679123    3598
   2   2   4   29160     425
   3   2   4   11296     668
   4   2   4    3571     127
   5   2   4    6377     171
   6   2   4   16122     297
   7   2   4     633      97
   0   3   4     108      79
   1   3   4  198841    1025
   2   3   4  147439    2206
   3   3   4   51574    1458
   4   3   4    2171     106
   5   3   4    7545     226
   6   3   4     453      72
   7   3   4     113     100
   0   4   4    3344     239
   1   4   4     849      86
   2   4   4   63476     970
   3   4   4   35415    1108
   4   4   4    5535     213
   5   4   4    2400     140
   6   4   4    1676     125
   7   4   4     333     135
   0   5   4  177309    1860
   1   5   4   21956     548
   2   5   4    9527     507
   3   5   4    5444     190
   4   5   4    6366     260
   5   5   4    2088     170
   6   5   4     132      62
   0   6   4    6072     385
   1   6   4    6176     245
   2   6   4   11281     244
   3   6   4   19116     455
   4   6   4    5468     319
   5   6   4    1355     166
   6   6   4     -53      69
   0   7   4    7091     228
   1   7   4     431      53
   2   7   4    9822     230
   3   7   4   17245     406
   4   7   4    1139     136
   5   7   4    1475     162
   6   7   4     219      67
   0   8   4      23      69
   1   8   4    2355     105
   2   8   4   19413     323
   3   8   4    2893     155
   4   8   4     131      60
   5   8   4     280      72
   0   9   4      50      67
   1   9   4    4724     154
   2   9   4   13197     338
   3   9   4       2      70
   4   9   4    2898     207
   5   9   4    1048     101
   0  10   4    1178     131
   1  10   4    1833     112
   2  10   4    2478     130
   3  10   4    3666     168
   4  10   4    4377     172
   0  11   4    1207     118
   1  11   4     983      77
   2  11   4     307      63
   3  11   4    2488     137
   0  12   4    1779     151
   1  12   4     558      72
   1   0   5   96525    1330
   2   0   5     198      49
   3   0   5   27340    1424
   4   0   5   69497     836
   5   0   5   14058     403
   6   0   5      81      81
   7   0   5     828     131
   0   1   5   10209     287
   1   1   5  366085    1799
   2   1   5   21565     344
   3   1   5   11624     502
   4   1   5     673      59
   5   1   5   22804     353
   6   1   5    2633     158
   7   1   5    1760     150
   0   2   5   39390     575
   1   2   5  330152    1192
   2   2   5   22334     403
   3   2   5   31370     883
   4   2   5    4550     143
   5   2   5    1982     103
   6   2   5    3694     183
   7   2   5     157      70
   0   3   5   18043     497
   1   3   5  139635     907
   2   3   5   25928     605
   3   3   5   10727     589
   4   3   5    5848     171
   5   3   5     419      66
   6   3   5     641      80
   7   3   5     163     143
   0   4   5   19097     497
   1   4   5   28771     462
   2   4   5   37538     920
   3   4   5   14310     377
   4   4   5    9514     279
   5   4   5    5297     231
   6   4   5    1273     110
   7   4   5    2398     268
   0   5   5  125312    1606
   1   5   5   50921     821
   2   5   5   15168     644
   3   5   5    6275     219
   4   5   5    9208     365
   5   5   5    4629     242
   6   5   5     357      75
   0   6   5    5015     487
   1   6   5   11816     280
   2   6   5   10325     253
   3   6   5   14304     348
   4   6   5     486     115
   5   6   5    1397     166
   6   6   5     942     111
   0   7   5     427      74
   1   7   5     298      49
   2   7   5    2733     119
   3   7   5   11338     300
   4   7   5     798     134
   5   7   5    1936     153
   6   7   5      63      51
   0   8   5    2852     166
   1   8   5    1267      85
   2   8   5    4825     175
   3   8   5    1201     107
   4   8   5    1093     116
   5   8   5     368      73
   0   9   5     255      78
   1   9   5    4080     150
   2   9   5     963     100
   3   9   5     568      91
   4   9   5    1593     145
   5   9   5     434      72
   0  10   5    2852     176
   1  10   5    5013     161
   2  10   5    1450     108
   3  10   5    1187     101
   4  10   5    2241     148
   0  11   5    1405     125
   1  11   5    1627     100
   2  11   5    1459      94
   3  11   5     735      92
   0  12   5    4350     222
   1  12   5     606      74
   0   0   6  341943    2396
   1   0   6   12289     502
   2   0   6   68203    1672
   3   0   6     359     201
   4   0   6   21167     408
   5   0   6   60533     835
   6   0   6    1442     206
   7   0   6    1718     171
   0   1   6   31271     433
   1   1   6    6215     183
   2   1   6    7064     212
   3   1   6   15663     618
   4   1   6    2586     109
   5   1   6   16260     306
   6   1   6     231      68
   7   1   6     399      88
   0   2   6     701      93
   1   2   6  230723    1260
   2   2   6   30366     502
   3   2   6    1396     262
   4   2   6     576      62
   5   2   6    5448     191
   6   2   6    6809     282
   7   2   6    1771     142
   0   3   6  240445    1594
   1   3   6    5877     192
   2   3   6   41790     644
   3   3   6   11521     741
   4   3   6     994      82
   5   3   6   13758     330
   6   3   6    9549     309
   7   3   6     480     102
   0   4   6   58152     888
   1   4   6   16113     354
   2   4   6   72293    1354
   3   4   6    6097     250
   4   4   6   10118     302
   5   4   6     317      84
   6   4   6     134      55
   7   4   6     151      95
   0   5   6   13745     483
   1   5   6   61490     837
   2   5   6   10901     492
   3   5   6    8328     254
   4   5   6    8362     349
   5   5   6     744      91
   6   5   6     130      64
   0   6   6   23543     609
   1   6   6   18144     310
   2   6   6   14844     305
   3   6   6   22499     435
   4   6   6    2739     237
   5   6   6     742     147
   6   6   6     261      62
   0   7   6    2450     144
   1   7   6    6280     167
   2   7   6     750      81
   3   7   6    7376     287
   4   7   6    3492     215
   5   7   6     356      85
   6   7   6    1428     195
   0   8   6     103      67
   1   8   6     167      50
   2   8   6    3955     155
   3   8   6     518      80
   4   8   6    2479     157
   5   8   6      20      63
   0   9   6     137      74
   1   9   6     314      59
   2   9   6    1567     119
   3   9   6     269      68
   4   9   6     964     110
   5   9   6     719     149
   0  10   6     979     113
   1  10   6     898      78
   2  10   6     901      88
   3  10   6    1323     103
   4  10   6     775     123
   0  11   6    1571     125
   1  11   6     163      63
   2  11   6     525      72
   3  11   6     425      78
   0  12   6    7982     278
   1  12   6    2148     116
   1   0   7     274      98
   2   0   7   15513     526
   3   0   7    5328     449
   4   0   7    9048     272
   5   0   7   60092     966
   6   0   7      30      93
   7   0   7      74     101
   0   1   7   51485     595
   1   1   7   11950     253
   2   1   7    4775     187
   3   1   7   10413     526
   4   1   7   12347     233
   5   1   7    2037     133
   6   1   7     611      92
   7   1   7    1018     115
   0   2   7    4106     204
   1   2   7   13562     324
   2   2   7   66841     784
   3   2   7   12635     778
   4   2   7    8548     242
   5   2   7    1475     117
   6   2   7    4458     269
   7   2   7     251      71
   0   3   7    1891     174
   1   3   7   26385     409
   2   3   7  145044    1681
   3   3   7    9530     483
   4   3   7    8383     236
   5   3   7     200      71
   6   3   7    2406     164
   7   3   7     178      85
   0   4   7     180      82
   1   4   7  114301    1058
   2   4   7  108668    1436
   3   4   7    6012     205
   4   4   7   11601     389
   5   4   7    1336     121
   6   4   7    2676     186
   0   5   7   17743     560
   1   5   7   38106     744
   2   5   7   32659     549
   3   5   7   14418     334
   4   5   7    6274     306
   5   5   7    5356     256
   6   5   7    2782     185
   0   6   7    1593     127
   1   6   7   12964     268
   2   6   7     153      55
   3   6   7   33897     548
   4   6   7    1159     135
   5   6   7     420      87
   6   6   7    1045     139
   0   7   7     158      71
   1   7   7    6373     174
   2   7   7     750      74
   3   7   7     231      70
   4   7   7     505      86
   5   7   7     365      80
   0   8   7    2994     197
   1   8   7     805      76
   2   8   7    2965     136
   3   8   7   16542     377
   4   8   7    4838     217
   5   8   7     407      69
   0   9   7    1832     171
   1   9   7    1306      92
   2   9   7    2510     152
   3   9   7    2003     120
   4   9   7     451      82
   0  10   7    1598     158
   1  10   7    3890     148
   2  10   7     716      81
   3  10   7    2526     128
   4  10   7     139      96
   0  11   7    3388     171
   1  11   7     563      72
   2  11   7      78      56
   3  11   7     222     113
   0  12   7    1063     141
   1  12   7     153      79
   0   0   8   44363    1027
   1   0   8   21961     742
   2   0   8     382     111
   3   0   8     688     185
   4   0   8    2074     153
   5   0   8   10781     517
   6   0   8     695     148
   7   0   8      17     114
   0   1   8     -12      61
   1   1   8   48498     673
   2   1   8   95430     996
   3   1   8     618     173
   4   1   8   19493     398
   5   1   8   26275     572
   6   1   8     787     132
   7   1   8     539     107
   0   2   8    4854     271
   1   2   8   76217    1006
   2   2   8  102232    1466
   3   2   8    1899     337
   4   2   8    3082     165
   5   2   8   46851     673
   6   2   8    1266     164
   7   2   8     183      61
   0   3   8   29036     602
   1   3   8   18558     409
   2   3   8  180562    1573
   3   3   8    6164     267
   4   3   8    2158     127
   5   3   8    1439     125
   6   3   8    1837     172
   7   3   8     681     158
   0   4   8    1894     180
   1   4   8   74192    1014
   2   4   8   94553    1412
   3   4   8    1668     125
   4   4   8   19578     413
   5   4   8    3658     188
   6   4   8     329     112
   0   5   8   13653     507
   1   5   8    3595     240
   2   5   8   28925     402
   3   5   8    5446     218
   4   5   8    2397     162
   5   5   8    1707     132
   6   5   8     490     121
   0   6   8    2596     144
   1   6   8    4900     156
   2   6   8    2543     135
   3   6   8   11845     305
   4   6   8     291      78
   5   6   8      69      69
   6   6   8    1220     220
   0   7   8      80      89
   1   7   8    1171      92
   2   7   8     351     123
   3   7   8   14189     352
   4   7   8    1535     122
   5   7   8    1216     113
   0   8   8    4020     229
   1   8   8     932      85
   2   8   8    6326     192
   3   8   8    8202     246
   4   8   8    1093     100
   5   8   8     566      77
   0   9   8    1288     153
   1   9   8     860      84
   2   9   8    1824     123
   3   9   8    3968     161
   4   9   8     231      59
   0  10   8    2222     155
   1  10   8     848      80
   2  10   8     197      71
   3  10   8      80      73
   4  10   8     902     171
   0  11   8    2820     154
   1  11   8    2002     102
   2  11   8      96      55
   1   0   9   16955     494
   2   0   9   54853    1127
   3   0   9    8909     705
   4   0   9   10106     481
   5   0   9   16410     635
   6   0   9    1307     181
   7   0   9     586     165
   0   1   9   15333     411
   1   1   9   10569     255
   2   1   9   78927     966
   3   1   9    3658     345
   4   1   9    9115     277
   5   1   9    5471     314
   6   1   9    2691     211
   7   1   9    1914     177
   0   2   9     189      83
   1   2   9   35886     517
   2   2   9    8848     395
   3   2   9    4463     272
   4   2   9   31023     512
   5   2   9    7629     275
   6   2   9     533     108
   7   2   9      42      88
   0   3   9     319      77
   1   3   9   65918     796
   2   3   9   14578     440
   3   3   9    4083     229
   4   3   9    8543     245
   5   3   9    6138     245
   6   3   9      35      72
   0   4   9    3667     287
   1   4   9    3445     206
   2   4   9   54169     742
   3   4   9   13347     347
   4   4   9   22370     496
   5   4   9    6811     343
   6   4   9     745     136
   0   5   9     246      97
   1   5   9    9970     228
   2   5   9      73      49
   3   5   9    8230     243
   4   5   9   16885     372
   5   5   9     294      83
   6   5   9    1595     266
   0   6   9     219     138
   1   6   9    2552     117
   2   6   9   17186     368
   3   6   9     527      82
   4   6   9    4597     356
   5   6   9      14      74
   6   6   9      26     109
   0   7   9   15231     402
   1   7   9    3357     140
   2   7   9     157      66
   3   7   9    7864     263
   4   7   9    1551     129
   5   7   9       9      62
   0   8   9     784     122
   1   8   9    1510     103
   2   8   9     835      98
   3   8   9    4752     188
   4   8   9     716      81
   5   8   9     344      90
   0   9   9     205      92
   1   9   9     388      60
   2   9   9    2402     150
   3   9   9   11418     306
   4   9   9     -88     144
   0  10   9    2879     172
   1  10   9     248      60
   2  10   9     252      75
   3  10   9     605      76
   0  11   9     575      80
   1  11   9     335      58
   2  11   9     719      77
   0   0  10     515     240
   1   0  10    5520     303
   2   0  10   32012     918
   3   0  10   16854     640
   4   0  10    4159     395
   5   0  10   15207     733
   6   0  10    6052     512
   7   0  10     332     129
   0   1  10     188      85
   1   1  10   64261     760
   2   1  10   88344    1086
   3   1  10    9512     299
   4   1  10    4026     215
   5   1  10    1660     185
   6   1  10     550     112
   7   1  10     872     123
   0   2  10    4494     263
   1   2  10   18545     398
   2   2  10    1886     168
   3   2  10   20855     439
   4   2  10   35556     571
   5   2  10    1929     201
   6   2  10     480     102
   7   2  10     573     146
   0   3  10    1334     153
   1   3  10   20083     405
   2   3  10   10714     414
   3   3  10    4838     253
   4   3  10   31837     526
   5   3  10    1294     136
   6   3  10     487     101
   0   4  10    4989     368
   1   4  10    2523     161
   2   4  10   19776     342
   3   4  10    1435     131
   4   4  10   10761     327
   5   4  10    1272     154
   6   4  10     -26      83
   0   5  10    3148     173
   1   5  10     162      49
   2   5  10     477      77
   3   5  10   19393     399
   4   5  10    4364     212
   5   5  10    1696     167
   6   5  10    1067     209
   0   6  10    1633     128
   1   6  10    2317     111
   2   6  10    5191     189
   3   6  10   41195    1236
   4   6  10    1930     163
   5   6  10     670     124
   6   6  10     239     121
   0   7  10   21029     540
   1   7  10    2928     139
   2   7  10     516      97
   3   7  10   10542     339
   4   7  10    2699     161
   5   7  10     381      78
   0   8  10    9468     360
   1   8  10    5789     201
   2   8  10     171      75
   3   8  10    1134     109
   4   8  10    1619     120
   5   8  10     168     106
   0   9  10    3169     215
   1   9  10     130      55
   2   9  10    1965     135
   3   9  10    1588     114
   4   9  10    1125     114
   0  10  10     741     102
   1  10  10     398      61
   2  10  10      10      74
   3  10  10     375      66
   0  11  10    1459     110
   1  11  10     286      52
   2  11  10     177      65
   1   0  11   17223     559
   2   0  11   50697     996
   3   0  11    3227     395
   4   0  11   27640     815
   5   0  11     160     107
   6   0  11    1825     305
   7   0  11    2017     247
   0   1  11    2078     215
   1   1  11   58410     728
   2   1  11   20766     560
   3   1  11    7539     275
   4   1  11   11954     434
   5   1  11    4692     295
   6   1  11    2254     191
   7   1  11     205     112
   0   2  11    4881     328
   1   2  11    7132     243
   2   2  11    1132     140
   3   2  11     375      79
   4   2  11   14164     405
   5   2  11   10108     425
   6   2  11    1642     162
   0   3  11     904     141
   1   3  11   40425     610
   2   3  11     -55     130
   3   3  11    4506     249
   4   3  11    2865     177
   5   3  11    9800     565
   6   3  11     493      97
   0   4  11    6692     421
   1   4  11    1156      85
   2   4  11    1312      99
   3   4  11    1247     119
   4   4  11   21549     631
   5   4  11    2731     214
   6   4  11     621     127
   0   5  11    1612     134
   1   5  11    2713     118
   2   5  11   19735     381
   3   5  11   17700     425
   4   5  11    5140     229
   5   5  11    1477     175
   6   5  11     162     132
   0   6  11    6947     264
   1   6  11    4677     152
   2   6  11   23004     427
   3   6  11    5019     275
   4   6  11    3892     264
   5   6  11    1088     255
   6   6  11    1486     205
   0   7  11   10651     389
   1   7  11    2660     138
   2   7  11   15625     402
   3   7  11     221      79
   4   7  11    1302     156
   5   7  11     396     102
   0   8  11    4916     264
   1   8  11    4082     159
   2   8  11     237      79
   3   8  11    3548     173
   4   8  11     734     100
   0   9  11       7     101
   1   9  11     235      66
   2   9  11     529      80
   3   9  11     281      63
   4   9  11    1283     310
   0  10  11    1404     121
   1  10  11     105      49
   2  10  11     583      85
   3  10  11     723     102
   0  11  11     492      74
   1  11  11     354      59
   2  11  11     718      84
   0   0  12   18753     698
   1   0  12  206660    3008
   2   0  12    3149     266
   3   0  12    3255     320
   4   0  12    1629     348
   5   0  12    6481     632
   6   0  12     451     183
   0   1  12   33937     857
   1   1  12   10531     347
   2   1  12   15699     463
   3   1  12    4130     223
   4   1  12   18262     574
   5   1  12    2671     228
   6   1  12    1664     159
   0   2  12     -99      99
   1   2  12   11166     345
   2   2  12   20279     471
   3   2  12    6916     270
   4   2  12   11904     445
   5   2  12    3642     262
   6   2  12    1204     135
   0   3  12     781     193
   1   3  12    7721     264
   2   3  12    1349     132
   3   3  12    3902     212
   4   3  12   15062     537
   5   3  12    7661     483
   6   3  12     650     124
   0   4  12     636      99
   1   4  12    3286     127
   2   4  12    1011     107
   3   4  12    5522     236
   4   4  12    2538     308
   5   4  12    3097     291
   6   4  12    1220     151
   0   5  12    1612     132
   1   5  12    7348     214
   2   5  12    1792     104
   3   5  12    5573     206
   4   5  12     996     127
   5   5  12    2047     227
   6   5  12     809     176
   0   6  12   15791     400
   1   6  12    1563     109
   2   6  12   11733     317
   3   6  12   20073     507
   4   6  12     119      95
   5   6  12     381     178
   0   7  12     894     120
   1   7  12    5055     212
   2   7  12   15387     523
   3   7  12    3644     222
   4   7  12    2069     184
   5   7  12    1725     252
   0   8  12      91      88
   1   8  12    1915     121
   2   8  12    1342     129
   3   8  12      31      65
   4   8  12     687      94
   0   9  12    3816     200
   1   9  12     774      83
   2   9  12     488      78
   3   9  12    1268     139
   4   9  12     -38      87
   0  10  12     610      87
   1  10  12     284      62
   2  10  12      93      64
   3  10  12     121      69
   0  11  12      66     139
   1  11  12      10      82
   1   0  13   12782     541
   2   0  13    5407     446
   3   0  13    5704     412
   4   0  13    7959     714
   5   0  13    4605     539
   6   0  13    4303     435
   0   1  13    2440     257
   1   1  13    7272     328
   2   1  13   15512     419
   3   1  13   10794     379
   4   1  13    4483     300
   5   1  13     694     133
   6   1  13     950     243
   0   2  13   17287     672
   1   2  13    2061     160
   2   2  13   12206     341
   3   2  13    1735     153
   4   2  13    7615     381
   5   2  13    6352     333
   6   2  13     156      72
   0   3  13    3832     262
   1   3  13    3166     133
   2   3  13     206      90
   3   3  13    4044     213
   4   3  13    6978     357
   5   3  13    3798     426
   6   3  13     696     132
   0   4  13     -13      79
   1   4  13    8895     226
   2   4  13    4498     206
   3   4  13   34579     881
   4   4  13   12938     495
   5   4  13     245     140
   6   4  13     371     141
   0   5  13    7028     267
   1   5  13    1328      99
   2   5  13   14815     303
   3   5  13   13251     367
   4   5  13    4969     305
   5   5  13     344     129
   6   5  13     809     164
   0   6  13    5401     235
   1   6  13     995     110
   2   6  13    7783     291
   3   6  13    5188     264
   4   6  13     908     138
   5   6  13      89     139
   0   7  13    2732     238
   1   7  13    2021     144
   2   7  13    7141     362
   3   7  13    3203     304
   4   7  13    1065     133
   5   7  13     433     155
   0   8  13    1804     170
   1   8  13     631      87
   2   8  13     147      99
   3   8  13     819      99
   4   8  13    3301     291
   0   9  13    3978     199
   1   9  13    1976     116
   2   9  13     398      81
   3   9  13    1946     125
   0  10  13     662      86
   1  10  13     493      60
   2  10  13     233      60
   0   0  14     215     114
   1   0  14    3324     300
   2   0  14   13577     551
   3   0  14     536     245
   4   0  14     119     149
   5   0  14     737     248
   6   0  14    1987     294
   0   1  14   21609     756
   1   1  14    7864     291
   2   1  14   29157     489
   3   1  14   13940     352
   4   1  14    7564     380
   5   1  14    1853     186
   6   1  14    1524     306
   0   2  14   27379     857
   1   2  14    5566     197
   2   2  14    3085     182
   3   2  14    2615     150
   4   2  14     655     134
   5   2  14    9230     389
   6   2  14     307      77
   0   3  14   22199     456
   1   3  14   12884     282
   2   3  14    2977     183
   3   3  14   13058     327
   4   3  14     567     126
   5   3  14    4026     252
   6   3  14      59      71
   0   4  14    4330     217
   1   4  14   15535     303
   2   4  14    2814     156
   3   4  14   10941     372
   4   4  14     639     161
   5   4  14     915     224
   6   4  14     805     159
   0   5  14    4826     237
   1   5  14    6982     219
   2   5  14   10295     263
   3   5  14    6348     236
   4   5  14    2070     304
   5   5  14     278     103
   0   6  14    8503     305
   1   6  14     808      85
   2   6  14    4070     214
   3   6  14     822     121
   4   6  14     878     181
   5   6  14     395     112
   0   7  14     -15      96
   1   7  14    4179     200
   2   7  14    4027     233
   3   7  14     540     104
   4   7  14    1508     152
   5   7  14     373     134
   0   8  14     126      96
   1   8  14    1547     118
   2   8  14     872     119
   3   8  14    4226     265
   4   8  14     716     137
   0   9  14     -61      84
   1   9  14    1471     100
   2   9  14     117      67
   3   9  14     416      69
   0  10  14     658      77
   1  10  14    1076      87
   2  10  14     950      98
   1   0  15    9218     378
   2   0  15     405     119
   3   0  15     328     140
   4   0  15       7     150
   5   0  15     692     250
   6   0  15      79     123
   0   1  15    2953     224
   1   1  15      -4      52
   2   1  15    8460     337
   3   1  15   15137     549
   4   1  15    4727     396
   5   1  15     991     192
   6   1  15     977     141
   0   2  15    1367     169
   1   2  15    3321     160
   2   2  15    1419     130
   3   2  15     181      74
   4   2  15   16874     838
   5   2  15    2146     195
   6   2  15     151      76
   0   3  15    2794     173
   1   3  15   10801     267
   2   3  15    6248     270
   3   3  15   11506     363
   4   3  15    2774     227
   5   3  15    2129     182
   6   3  15    1173     200
   0   4  15     547     137
   1   4  15   20497     357
   2   4  15    6383     239
   3   4  15    7706     292
   4   4  15     358     135
   5   4  15     686     147
   0   5  15     166      86
   1   5  15   15760     334
   2   5  15    3376     176
   3   5  15    7478     286
   4   5  15     165     116
   5   5  15     -25     165
   0   6  15    4994     269
   1   6  15     341      73
   2   6  15     706     107
   3   6  15    5388     297
   4   6  15     726     221
   5   6  15     403     101
   0   7  15     423     116
   1   7  15    1011     121
   2   7  15    1977     151
   3   7  15     936     118
   4   7  15    2609     339
   0   8  15     288      92
   1   8  15     677      93
   2   8  15     142      77
   3   8  15     646      87
   4   8  15     783     159
   0   9  15     463      91
   1   9  15     237      67
   2   9  15      72      62
   3   9  15     108      61
   0  10  15       4      65
   1  10  15     153      52
   2  10  15     340      68
   0   0  16    7896     478
   1   0  16     236     129
   2   0  16     421     160
   3   0  16     234     174
   4   0  16     291     204
   5   0  16      28     154
   6   0  16    3848     344
   0   1  16   17115     463
   1   1  16    1045      97
   2   1  16    1762     158
   3   1  16   11979     387
   4   1  16     382     151
   5   1  16    1492     211
   6   1  16    1565     159
   0   2  16    7475     308
   1   2  16    1952     136
   2   2  16     633     112
   3   2  16    3485     199
   4   2  16    5506     319
   5   2  16    1521     161
   6   2  16     457     158
   0   3  16   38493     662
   1   3  16   10790     299
   2   3  16    1079     140
   3   3  16    4883     216
   4   3  16    2243     206
   5   3  16     717     144
   0   4  16   20449     479
   1   4  16    1985     161
   2   4  16    5292     252
   3   4  16    8451     306
   4   4  16     910     183
   5   4  16     161      89
   0   5  16    4346     232
   1   5  16   10615     401
   2   5  16    5916     229
   3   5  16     197      78
   4   5  16     216     112
   5   5  16     111     125
   0   6  16    1136     170
   1   6  16    3730     177
   2   6  16    8153     295
   3   6  16    3330     233
   4   6  16    1211     265
   5   6  16     214     111
   0   7  16     900     127
   1   7  16     123      89
   2   7  16    1057     117
   3   7  16      21      66
   4   7  16    2040     286
   0   8  16     147      83
   1   8  16    2419     162
   2   8  16     251      72
   3   8  16     985      94
   0   9  16     -63      78
   1   9  16    1490     170
   2   9  16     539      81
   3   9  16     307      91
   0  10  16     322     132
   1  10  16     144      72
   1   0  17     -53      88
   2   0  17     691     200
   3   0  17     314     137
   4   0  17     861     288
   5   0  17    2453     360
   6   0  17    5814     384
   0   1  17     -68      68
   1   1  17    2640     153
   2   1  17     -87     101
   3   1  17     414     107
   4   1  17     474     162
   5   1  17     643     148
   6   1  17     743     160
   0   2  17   13114     418
   1   2  17    6080     222
   2   2  17    4168     270
   3   2  17    2375     172
   4   2  17     243     110
   5   2  17    1152     168
   0   3  17   14216     383
   1   3  17   14649     369
   2   3  17     -97     187
   3   3  17    1315     128
   4   3  17    2612     268
   5   3  17     402     116
   0   4  17    7037     281
   1   4  17    2935     182
   2   4  17     655     150
   3   4  17    1047     125
   4   4  17    1785     243
   5   4  17      28      70
   0   5  17     161     104
   1   5  17   14606     440
   2   5  17    2222     147
   3   5  17     114      82
   4   5  17     166     126
   5   5  17     608     166
   0   6  17    2405     191
   1   6  17    3363     181
   2   6  17    5353     240
   3   6  17    1039     155
   4   6  17     542     185
   0   7  17     136      88
   1   7  17     457     102
   2   7  17    1126     116
   3   7  17     294      96
   4   7  17     153     163
   0   8  17     -14      87
   1   8  17     122      73
   2   8  17    1656     143
   3   8  17      94      57
   0   9  17     810     146
   1   9  17     530      74
   2   9  17     614      92
   0   0  18    4120     377
   1   0  18      38      65
   2   0  18      64     175
   3   0  18   20326    2184
   4   0  18    1572     348
   5   0  18     574     201
   0   1  18    6840     337
   1   1  18    3919     182
   2   1  18     728     202
   3   1  18    2361     197
   4   1  18     410     141
   5   1  18     512     135
   0   2  18   13155     439
   1   2  18   15003     353
   2   2  18     -94     250
   3   2  18    3807     209
   4   2  18     559     146
   5   2  18     370     115
   0   3  18   19766     532
   1   3  18    6422     262
   2   3  18    3646     286
   3   3  18    3827     236
   4   3  18     912     165
   5   3  18     627     182
   0   4  18     461     116
   1   4  18    8414     341
   2   4  18    4744     272
   3   4  18    1096     135
   4   4  18     109      89
   5   4  18     381     147
   0   5  18     331     111
   1   5  18     408      97
   2   5  18   12663     368
   3   5  18     243      77
   4   5  18     900     151
   0   6  18    1160     142
   1   6  18    1322     123
   2   6  18    4194     190
   3   6  18     759     108
   4   6  18     455     162
   0   7  18     717     133
   1   7  18     228      86
   2   7  18    3347     174
   3   7  18     486      97
   4   7  18     318      88
   0   8  18     376     110
   1   8  18     892     102
   2   8  18     978     132
   3   8  18     124     201
   0   9  18     228     144
   1   9  18     393      69
   2   9  18    -115     115
   1   0  19     147      90
   2   0  19     454     218
   3   0  19    1187     216
   4   0  19     385     206
   5   0  19    2192     304
   0   1  19      93     157
   1   1  19    2694     155
   2   1  19     854     190
   3   1  19    2205     192
   4   1  19     215     125
   5   1  19     -18      89
   0   2  19   19302     654
   1   2  19    4562     201
   2   2  19    2695     203
   3   2  19    2587     199
   4   2  19     146     108
   5   2  19     304      99
   0   3  19    7583     683
   1   3  19    1292     150
   2   3  19     128     168
   3   3  19    1993     173
   4   3  19    1303     195
   5   3  19     -47     106
   0   4  19   11149    1341
   1   4  19    7805     395
   2   4  19     820      98
   3   4  19     894     123
   4   4  19     906     156
   0   5  19    3166     242
   1   5  19    3803     207
   2   5  19    2497     171
   3   5  19     469      89
   4   5  19     128      90
   0   6  19      50      82
   1   6  19      51      70
   2   6  19     240      76
   3   6  19     550     104
   4   6  19     -31     104
   0   7  19     157     115
   1   7  19     748     110
   2   7  19    2131     167
   3   7  19     370     106
   0   8  19    1202     257
   1   8  19    1654     133
   2   8  19    1587     110
   0   9  19       6     102
   1   9  19     386     144
   0   0  20    6786     649
   1   0  20    -107     116
   2   0  20     247     186
   3   0  20    1790     252
   4   0  20     -26     135
   5   0  20    1376     228
   0   1  20   19896     775
   1   1  20    4049     253
   2   1  20    1864     260
   3   1  20    2754     206
   4   1  20     164     109
   5   1  20     324      98
   0   2  20   19189     763
   1   2  20    1019     141
   2   2  20    1792     202
   3   2  20     214      82
   4   2  20      38     121
   5   2  20     -66     100
   0   3  20    5071     408
   1   3  20    7205     331
   2   3  20     740     145
   3   3  20      52      79
   4   3  20     785     199
   5   3  20     165      97
   0   4  20    3749     483
   1   4  20     145      87
   2   4  20     666     104
   3   4  20    1030     129
   4   4  20     211     328
   0   5  20    2117     312
   1   5  20     645      93
   2   5  20    2364     152
   3   5  20      52      76
   4   5  20      96      74
   0   6  20    1318     170
   1   6  20       4      65
   2   6  20    2344     215
   3   6  20     106      92
   0   7  20     394     193
   1   7  20    1611     128
   2   7  20      76      77
   3   7  20     128      86
   0   8  20     919     225
   1   8  20    1179     114
   2   8  20     650     110
   1   0  21    1472     224
   2   0  21    5344     583
   3   0  21      -8     107
   4   0  21     130     137
   5   0  21      63     104
   0   1  21    3038     322
   1   1  21    7662     343
   2   1  21     343     108
   3   1  21     357      98
   4   1  21       1      98
   5   1  21     557     141
   0   2  21     -87     122
   1   2  21     683     124
   2   2  21    2197     218
   3   2  21      36      69
   4   2  21    1077     167
   0   3  21    8232     504
   1   3  21      50     110
   2   3  21    1016     127
   3   3  21     220      96
   4   3  21    1170     229
   0   4  21     177     124
   1   4  21    2112     183
   2   4  21    2309     161
   3   4  21    1038     119
   4   4  21      94     126
   0   5  21       0      97
   1   5  21     721     104
   2   5  21     472      81
   3   5  21     -16      69
   0   6  21    -115     156
   1   6  21    1863     149
   2   6  21     613     101
   3   6  21     -14      84
   0   7  21      16     103
   1   7  21     909      97
   2   7  21     673      91
   0   8  21      45      77
   1   8  21     190     105
   0   0  22    4987     561
   1   0  22    5833     423
   2   0  22    1212     215
   3   0  22     319     145
   4   0  22     306     133
   0   1  22   11888     597
   1   1  22    2575     207
   2   1  22    1855     205
   3   1  22     100      84
   4   1  22     434     114
   0   2  22    4233     369
   1   2  22     318      90
   2   2  22    2662     202
   3   2  22     931     113
   4   2  22     318     149
   0   3  22    2566     282
   1   3  22     736     119
   2   3  22       5      90
   3   3  22     467     108
   4   3  22      39     116
   0   4  22    1164     209
   1   4  22     345      98
   2   4  22     214      71
   3   4  22     163      68
   0   5  22      41      84
   1   5  22     496      84
   2   5  22     309      66
   3   5  22     204      69
   0   6  22     497     149
   1   6  22     880     114
   2   6  22    1156     152
   0   7  22     727     142
   1   7  22    3067     168
   2   7  22     247      85
   1   0  23   11467    1180
   2   0  23    4631     367
   3   0  23     483     124
   4   0  23    -136     136
   0   1  23    7409     466
   1   1  23    1167     147
   2   1  23    2063     176
   3   1  23     604      91
   4   1  23     111     141
   0   2  23    1504     319
   1   2  23     988     137
   2   2  23     712     106
   3   2  23      29      82
   4   2  23     127      94
   0   3  23     444     147
   1   3  23    1186     140
   2   3  23    1686     155
   3   3  23     335      98
   0   4  23      63     108
   1   4  23     137      70
   2   4  23     151      91
   3   4  23     731     102
   0   5  23       4      83
   1   5  23     391      68
   2   5  23     134      53
   0   6  23     234     113
   1   6  23     134      59
   2   6  23     662     183
   0   7  23     472     110
   1   7  23     716     133
   0   0  24    4203     496
   1   0  24   12003     561
   2   0  24     194     219
   3   0  24     815     248
   0   1  24    2797     290
   1   1  24     222      95
   2   1  24     471      97
   3   1  24     -43      85
   0   2  24     410     139
   1   2  24    4526     227
   2   2  24     260      78
   3   2  24    1017     143
   0   3  24      19     109
   1   3  24     142      75
   2   3  24     507     119
   3   3  24     359      83
   0   4  24     145     108
   1   4  24     677      83
   2   4  24     337      69
   0   5  24      34      78
   1   5  24     136      48
   2   5  24     472     116
   0   6  24     894     137
   1   6  24    1036     140
   1   0  25     396     130
   2   0  25     -72     119
   3   0  25     919     129
   0   1  25     154     114
   1   1  25     783     111
   2   1  25     829     108
   3   1  25     -76      98
   0   2  25     -60     103
   1   2  25    1636     131
   2   2  25      76      66
   3   2  25     -59     107
   0   3  25     312     180
   1   3  25     569      99
   2   3  25      37      61
   0   4  25      28      79
   1   4  25     165      53
   2   4  25     147      72
   0   5  25    1008     114
   1   5  25     514      98
   0   0  26      36     158
   1   0  26     287      99
   2   0  26     872     200
   0   1  26     948     176
   1   1  26    2718     140
   2   1  26     693      91
   0   2  26    -126     190
   1   2  26     335      73
   2   2  26    1989     210
   0   3  26     189     107
   1   3  26     611      75
   2   3  26     294     252
   0   4  26     611     156
   1   4  26    1035      93
   1   0  27      77      78
   2   0  27     797     190
   0   1  27     -81      88
   1   1  27     194      69
   2   1  27    1015     191
   0   2  27     160     151
   1   2  27     401      77
   0   3  27     213      67
   1   3  27      79      54
;
_shelx_hkl_checksum     83042
_shelx_res_file
;
TITL I         P 21 21 21   R   0.04
CELL  1.54184  6.24630 10.24380 23.05330 90.00000 90.00000 90.00000
ZERR 4  0.00020  0.00030  0.00080  0.00000  0.00000  0.00000
LATT -1
SYMM -X+ 0.50000, -Y, Z+ 0.50000
SYMM X+ 0.50000, -Y+ 0.50000, -Z
SYMM -X, Y+ 0.50000, -Z+ 0.50000
SFAC C H N O
UNIT 76 68 4 4
L.S. 9
FMAP 2
PLAN 20
ACTA
BOND $H
HTAB
HTAB O1 N1
EQIV $1 X+1/2, -Y+3/2, -Z
HTAB C13 O1_$1
CONF
WGHT    0.077800    0.005700
FVAR       9.95641
O1    4    0.649984    0.724660    0.059177    11.00000    0.06948    0.08567 =
         0.10714    0.04094    0.02317    0.01779
AFIX 147
H1    2    0.747343    0.670994    0.058358    11.00000   -1.50000
AFIX   0
N1    3    0.880243    0.535392    0.091007    11.00000    0.04201    0.05672 =
         0.06671    0.00518    0.00217    0.00266
C1    1    0.570898    0.600307    0.143862    11.00000    0.04100    0.05048 =
         0.06183   -0.00217   -0.00338   -0.00147
C2    1    0.526717    0.700639    0.102641    11.00000    0.05179    0.05853 =
         0.08187    0.01205    0.00381    0.00501
C3    1    0.334805    0.775733    0.108693    11.00000    0.06556    0.05875 =
         0.09779    0.01494    0.00317    0.01610
AFIX  43
H3    2    0.303831    0.840416    0.081659    11.00000   -1.20000
AFIX   0
C4    1    0.198297    0.754245    0.152914    11.00000    0.05419    0.06157 =
         0.09499   -0.00038    0.00183    0.01509
AFIX  43
H4    2    0.074041    0.803958    0.155355    11.00000   -1.20000
AFIX   0
C5    1    0.092781    0.636021    0.241261    11.00000    0.05156    0.08507 =
         0.07700   -0.01378    0.00340    0.00370
AFIX  43
H5    2   -0.029323    0.687675    0.243721    11.00000   -1.20000
AFIX   0
C6    1    0.126317    0.540935    0.281622    11.00000    0.06400    0.10573 =
         0.06853   -0.00687    0.01185   -0.00547
AFIX  43
H6    2    0.027070    0.527524    0.311098    11.00000   -1.20000
AFIX   0
C7    1    0.308811    0.464338    0.278572    11.00000    0.06587    0.08887 =
         0.06380    0.00512    0.00160   -0.00741
AFIX  43
H7    2    0.332187    0.399726    0.306194    11.00000   -1.20000
AFIX   0
C8    1    0.455177    0.483318    0.235019    11.00000    0.05293    0.06975 =
         0.06158    0.00151   -0.00188    0.00363
AFIX  43
H8    2    0.577203    0.431368    0.233842    11.00000   -1.20000
AFIX   0
C9    1    0.425581    0.579603    0.191922    11.00000    0.04378    0.05457 =
         0.05872   -0.00663   -0.00463   -0.00396
C10   1    0.238573    0.657291    0.196248    11.00000    0.04573    0.06062 =
         0.06678   -0.01105   -0.00218    0.00086
C11   1    0.751257    0.519833    0.134925    11.00000    0.04282    0.05128 =
         0.05829    0.00247   -0.00338   -0.00109
AFIX  43
H11   2    0.779114    0.453299    0.161314    11.00000   -1.20000
AFIX   0
C12   1    1.063583    0.460803    0.077576    11.00000    0.04053    0.04938 =
         0.06478   -0.00093   -0.00092   -0.00265
C13   1    1.170958    0.495694    0.027228    11.00000    0.05903    0.05362 =
         0.06445    0.00349    0.00650   -0.00003
AFIX  43
H13   2    1.119432    0.564045    0.004644    11.00000   -1.20000
AFIX   0
C14   1    1.354177    0.429729    0.010260    11.00000    0.05916    0.05700 =
         0.07566   -0.00581    0.01363   -0.00409
C15   1    1.428761    0.328698    0.045117    11.00000    0.05120    0.05422 =
         0.08765   -0.00900    0.00701    0.00192
AFIX  43
H15   2    1.551093    0.283386    0.034010    11.00000   -1.20000
AFIX   0
C16   1    1.325747    0.294007    0.095782    11.00000    0.04745    0.05226 =
         0.08014   -0.00309   -0.00398   -0.00026
C17   1    1.140539    0.359649    0.111763    11.00000    0.04741    0.05537 =
         0.06578    0.00419   -0.00071   -0.00064
AFIX  43
H17   2    1.068025    0.335855    0.145373    11.00000   -1.20000
AFIX   0
C18   1    1.413014    0.186805    0.133552    11.00000    0.06698    0.07142 =
         0.09867    0.01149   -0.00761    0.01492
AFIX 137
H18A  2    1.500297    0.129505    0.110606    11.00000   -1.50000
H18B  2    1.296546    0.138336    0.150117    11.00000   -1.50000
H18C  2    1.497910    0.224136    0.164045    11.00000   -1.50000
AFIX   0
C19   1    1.470590    0.469428   -0.044295    11.00000    0.09564    0.08689 =
         0.10239    0.00437    0.04648    0.00407
AFIX 137
H19A  2    1.435112    0.558087   -0.053764    11.00000   -1.50000
H19B  2    1.428553    0.413216   -0.075608    11.00000   -1.50000
H19C  2    1.622185    0.462245   -0.038230    11.00000   -1.50000
AFIX   0
HKLF 4
REM  I         P 21 21 21   R   0.04
REM R1 =  0.0406 for    1421 Fo > 4sig(Fo)  and  0.0484 for all    1649 data
REM    193 parameters refined using      0 restraints
END
WGHT      0.0783      0.0056
REM Instructions for potential hydrogen bonds
HTAB O1 N1
HTAB C13 O1_$1
REM Highest difference peak  0.170,  deepest hole -0.140,  1-sigma level  0.030
Q1    1   0.8689  0.6134  0.0726  11.00000  0.05    0.17
Q2    1   1.5672  0.1915  0.1363  11.00000  0.05    0.12
Q3    1   1.7182  0.1829  0.1403  11.00000  0.05    0.10
Q4    1   0.2616  0.7328  0.1882  11.00000  0.05    0.09
Q5    1   1.3574  0.0886  0.1200  11.00000  0.05    0.09
Q6    1   0.9045  0.6125  0.0120  11.00000  0.05    0.09
Q7    1   1.3682  0.1894  0.1854  11.00000  0.05    0.09
Q8    1   1.6039  0.2782  0.0565  11.00000  0.05    0.09
Q9    1   0.3254  0.7869  0.1431  11.00000  0.05    0.09
Q10   1   0.6763  0.5983  0.1439  11.00000  0.05    0.09
Q11   1   1.3259  0.5393  0.0989  11.00000  0.05    0.09
Q12   1   0.2936  0.5621  0.1331  11.00000  0.05    0.08
Q13   1   0.4789  0.5596  0.2229  11.00000  0.05    0.08
Q14   1   0.5407  0.6094  0.1823  11.00000  0.05    0.08
Q15   1   0.4015  0.3454  0.3133  11.00000  0.05    0.08
Q16   1   1.1659  0.5669  0.0240  11.00000  0.05    0.08
Q17   1   1.1923  0.2960  0.0943  11.00000  0.05    0.08
Q18   1   1.5620  0.5450 -0.0322  11.00000  0.05    0.08
Q19   1   0.3791  0.8463  0.0123  11.00000  0.05    0.08
Q20   1   0.0425  0.5271  0.3377  11.00000  0.05    0.08
;
_shelx_res_checksum     95326
_shelxl_version_number     2014/6
