# Supplementary material for: Crystal structure of (E)-1-{[(3,5-di­methyl­phen­yl)imino]­meth­yl}naphthalen-2-ol
Source: Acta Crystallogr E Crystallogr Commun. 2015 Jun 20;71(Pt 7):o496–7. doi: 10.1107/S2056989015011548 (PMC4518976; doi:10.1107/S2056989015011548)
Supplement: Supplementary file 2 [file e-71-0o496-Isup2.hkl]

data_I                                                                          
_shelx_title ' I         P 21 21 21   R   0.04'                                 
_shelx_refln_list_code          4                                               
_shelx_F_calc_maximum      109.06                                               
_exptl_crystal_F_000       584.00                                               
_reflns_d_resolution_high  0.8183                                               
                                                                                
loop_                                                                           
 _space_group_symop_operation_xyz                                               
 'x, y, z'                                                                      
 '-x+1/2, -y, z+1/2'                                                            
 'x+1/2, -y+1/2, -z'                                                            
 '-x, y+1/2, -z+1/2'                                                            
                                                                                
_cell_length_a     6.2463                                                       
_cell_length_b    10.2438                                                       
_cell_length_c    23.0533                                                       
_cell_angle_alpha  90.000                                                       
_cell_angle_beta   90.000                                                       
_cell_angle_gamma  90.000                                                       
                                                                                
_shelx_F_squared_multiplier     1.000                                           
                                                                                
loop_                                                                           
 _refln_index_h                                                                 
 _refln_index_k                                                                 
 _refln_index_l                                                                 
 _refln_F_squared_calc                                                          
 _refln_F_squared_meas                                                          
 _refln_F_squared_sigma                                                         
 _refln_observed_status                                                         
   2   0   0        102.48        106.16         6.70 o                         
   4   0   0        632.52        775.44         9.71 o                         
   6   0   0         29.96         30.56         2.74 o                         
   1   1   0       4307.05       3931.02        33.68 o                         
   2   1   0       3773.50       3301.32        40.73 o                         
   3   1   0        927.35        881.40        25.93 o                         
   4   1   0          1.51          1.02         0.49 o                         
   5   1   0          0.40          0.51         0.60 o                         
   6   1   0         46.96         45.12         2.33 o                         
   7   1   0         49.31         55.65         3.77 o                         
   0   2   0       1921.10       1887.22        14.98 o                         
   1   2   0          1.65          0.70         0.81 o                         
   2   2   0        352.46        338.68         9.89 o                         
   3   2   0        362.69        376.99        12.43 o                         
   4   2   0          0.28          1.42         0.61 o                         
   5   2   0         12.06         11.43         1.12 o                         
   6   2   0         62.59         56.47         2.61 o                         
   7   2   0          3.21          8.07         2.03 o                         
   1   3   0          3.66          1.86         0.96 o                         
   2   3   0        160.22        141.89         7.15 o                         
   3   3   0        461.45        518.76        15.67 o                         
   4   3   0          0.02         -0.04         0.62 o                         
   5   3   0          0.24          0.88         0.61 o                         
   6   3   0          2.87          1.78         0.75 o                         
   7   3   0         90.23         95.31         5.48 o                         
   0   4   0       3721.45       3629.47        30.16 o                         
   1   4   0        530.92        522.93         8.29 o                         
   2   4   0        291.89        311.07         9.27 o                         
   3   4   0         79.49         70.18         6.26 o                         
   4   4   0         20.02         24.53         1.83 o                         
   5   4   0          0.24         -0.26         0.73 o                         
   6   4   0         95.09         96.30         5.59 o                         
   7   4   0         69.71         81.56         4.68 o                         
   1   5   0        122.96         74.71         3.57 o                         
   2   5   0          5.94          6.22         2.85 o                         
   3   5   0         14.46         13.28         1.27 o                         
   4   5   0        372.03        370.73         8.84 o                         
   5   5   0          6.70          7.36         1.99 o                         
   6   5   0          0.40          1.20         0.87 o                         
   0   6   0        259.99        239.28        13.93 o                         
   1   6   0        116.84         97.07         6.46 o                         
   2   6   0          0.67         -0.52         0.70 o                         
   3   6   0        287.28        304.35         6.09 o                         
   4   6   0         51.77         45.31         3.47 o                         
   5   6   0          1.11          2.09         1.10 o                         
   6   6   0          9.33         10.60         1.54 o                         
   1   7   0        144.12        159.66         3.96 o                         
   2   7   0          0.13          2.08         0.76 o                         
   3   7   0         41.50         41.26         2.63 o                         
   4   7   0          0.46         -0.69         1.38 o                         
   5   7   0          0.69          0.88         1.55 o                         
   6   7   0          2.03          3.20         1.20 o                         
   0   8   0          7.15          5.31         1.39 o                         
   1   8   0        232.19        235.33         5.79 o                         
   2   8   0        118.29        128.27         4.06 o                         
   3   8   0         24.25         29.54         2.67 o                         
   4   8   0          9.19          6.93         2.32 o                         
   5   8   0         10.26          9.28         2.22 o                         
   1   9   0         88.81         96.00         2.94 o                         
   2   9   0         50.07         52.16         2.43 o                         
   3   9   0          9.60         10.80         1.33 o                         
   4   9   0          1.44          2.66         2.83 o                         
   5   9   0         18.72         25.95         1.98 o                         
   0  10   0          0.45         -1.63         2.03 o                         
   1  10   0          8.23          8.76         1.15 o                         
   2  10   0         20.64         19.43         1.47 o                         
   3  10   0          0.19          0.04         0.79 o                         
   4  10   0          1.67          2.45         0.91 o                         
   1  11   0          1.69          2.81         0.81 o                         
   2  11   0          0.00         -0.14         1.17 o                         
   3  11   0          3.34          3.21         0.95 o                         
   0  12   0          0.50          2.42         1.00 o                         
   1  12   0          1.03         -0.24         0.56 o                         
   2  12   0          4.14          4.27         1.13 o                         
   1   0   1       1073.10       1048.40        16.20 o                         
   2   0   1         53.82         56.22         2.14 o                         
   3   0   1        166.22        143.07         9.63 o                         
   4   0   1         29.80         24.30         1.37 o                         
   5   0   1         28.63         24.39         1.40 o                         
   6   0   1         28.54         27.48         1.86 o                         
   7   0   1         12.06         14.01         1.78 o                         
   0   1   1        210.68        189.18         3.77 o                         
   1   1   1        244.47        207.08         3.75 o                         
   2   1   1        551.47        490.16         8.21 o                         
   3   1   1        719.05        784.55        17.42 o                         
   4   1   1         52.19         59.76         1.33 o                         
   5   1   1          8.92          9.60         0.73 o                         
   6   1   1         20.84         21.88         1.17 o                         
   7   1   1          9.67         13.10         1.17 o                         
   0   2   1       3463.35       3208.67        18.59 o                         
   1   2   1       2891.78       2753.01        11.56 o                         
   2   2   1        339.59        343.30         8.24 o                         
   3   2   1        646.27        715.81        18.61 o                         
   4   2   1          0.45          0.28         0.33 o                         
   5   2   1         43.35         45.74         1.48 o                         
   6   2   1        146.90        145.45         2.72 o                         
   7   2   1         28.15         30.60         1.93 o                         
   0   3   1       1740.75       1505.16        11.77 o                         
   1   3   1        679.46        648.36         5.66 o                         
   2   3   1        936.89        918.91        12.76 o                         
   3   3   1        180.29        156.59         6.14 o                         
   4   3   1         29.05         26.20         1.02 o                         
   5   3   1          1.07          0.88         0.44 o                         
   6   3   1         62.91         59.74         1.86 o                         
   7   3   1          7.74          6.88         1.43 o                         
   0   4   1         16.17         18.99         1.70 o                         
   1   4   1         27.66         25.16         1.40 o                         
   2   4   1         14.23         15.07         1.55 o                         
   3   4   1         25.66         29.18         2.95 o                         
   4   4   1        112.07        112.61         2.90 o                         
   5   4   1         20.30         19.83         1.15 o                         
   6   4   1         12.59         10.84         0.99 o                         
   7   4   1         18.89         21.62         1.79 o                         
   0   5   1        398.33        383.48        12.22 o                         
   1   5   1         47.09         51.50         2.41 o                         
   2   5   1         95.12         87.67         3.88 o                         
   3   5   1         85.90         87.56         2.52 o                         
   4   5   1         69.75         67.74         2.69 o                         
   5   5   1         55.48         39.86         2.33 o                         
   6   5   1          2.93          3.02         0.76 o                         
   0   6   1         15.63         18.04         3.67 o                         
   1   6   1        643.85        635.56        12.79 o                         
   2   6   1         13.31         13.98         0.90 o                         
   3   6   1         51.80         55.28         2.00 o                         
   4   6   1         52.55         51.50         2.62 o                         
   5   6   1         16.57         13.85         1.40 o                         
   6   6   1          3.78          2.34         0.83 o                         
   0   7   1        328.19        350.76         7.03 o                         
   1   7   1        324.72        333.79         4.29 o                         
   2   7   1         67.15         66.31         1.87 o                         
   3   7   1        151.67        158.11         3.54 o                         
   4   7   1         10.74          9.89         1.46 o                         
   5   7   1          7.83          7.02         1.23 o                         
   6   7   1          2.24          1.54         0.89 o                         
   0   8   1          0.28          1.42         0.64 o                         
   1   8   1         41.43         46.39         1.39 o                         
   2   8   1        357.34        358.08         4.90 o                         
   3   8   1         40.15         44.31         2.09 o                         
   4   8   1         16.77         14.48         2.15 o                         
   5   8   1         15.19         17.99         2.04 o                         
   0   9   1          3.27          4.29         1.11 o                         
   1   9   1          2.02          1.53         0.48 o                         
   2   9   1        108.21        109.41         2.45 o                         
   3   9   1          3.45          2.98         0.64 o                         
   4   9   1          2.33          3.59         0.89 o                         
   5   9   1          1.74          1.83         0.63 o                         
   0  10   1         16.43         15.87         1.47 o                         
   1  10   1        148.73        166.95         2.96 o                         
   2  10   1          0.49          0.23         0.51 o                         
   3  10   1          1.87          2.09         0.63 o                         
   4  10   1          2.42          3.07         0.70 o                         
   0  11   1          5.46          5.09         0.91 o                         
   1  11   1         68.58         69.38         2.02 o                         
   2  11   1          7.65          8.35         0.79 o                         
   3  11   1          0.53          0.68         0.55 o                         
   0  12   1          5.69          7.00         0.92 o                         
   1  12   1          5.04          5.68         0.56 o                         
   2  12   1          0.51         -0.96         0.96 o                         
   0   0   2        154.15        138.71         6.38 o                         
   1   0   2       1573.04       1493.86        15.34 o                         
   2   0   2         27.49         32.37         2.19 o                         
   3   0   2         22.71         19.20         3.67 o                         
   4   0   2        203.24        227.95         4.11 o                         
   5   0   2         13.98         15.38         1.13 o                         
   6   0   2        124.39        124.36         3.80 o                         
   7   0   2         20.93         22.51         2.07 o                         
   0   1   2       9877.21       9795.63        26.52 o                         
   1   1   2        706.34        660.02         5.20 o                         
   2   1   2         56.67         43.40         1.74 o                         
   3   1   2         23.27         28.74         2.48 o                         
   4   1   2         15.94         16.48         0.76 o                         
   5   1   2         14.50         13.69         0.84 o                         
   6   1   2         72.46         70.49         2.03 o                         
   7   1   2         25.61         31.67         1.99 o                         
   0   2   2        441.78        372.80         5.13 o                         
   1   2   2       5139.65       4831.89        17.02 o                         
   2   2   2        151.04        154.93         4.55 o                         
   3   2   2         97.97        118.52         6.92 o                         
   4   2   2          8.61          8.23         0.61 o                         
   5   2   2         11.51         11.75         0.79 o                         
   6   2   2         29.41         33.60         1.34 o                         
   7   2   2         13.74         15.07         1.40 o                         
   0   3   2         75.45         78.55         2.94 o                         
   1   3   2        778.26        764.85         5.79 o                         
   2   3   2        342.40        307.78         7.49 o                         
   3   3   2         96.99        105.65         5.74 o                         
   4   3   2          1.55          2.63         0.44 o                         
   5   3   2          3.33          3.07         0.53 o                         
   6   3   2         35.42         33.94         1.51 o                         
   7   3   2         48.09         51.41         2.32 o                         
   0   4   2        807.39        803.61        12.09 o                         
   1   4   2        239.83        223.72         3.73 o                         
   2   4   2        740.67        801.44        13.55 o                         
   3   4   2          3.34          1.33         1.18 o                         
   4   4   2         34.85         31.87         1.44 o                         
   5   4   2          3.70          2.55         0.60 o                         
   6   4   2          4.99          6.76         0.88 o                         
   7   4   2         41.58         48.44         2.62 o                         
   0   5   2        111.98         79.91         4.42 o                         
   1   5   2        134.40        133.03         4.18 o                         
   2   5   2        108.59        114.16         4.79 o                         
   3   5   2         36.41         33.27         1.78 o                         
   4   5   2         47.54         43.50         2.16 o                         
   5   5   2          5.09          4.12         0.96 o                         
   6   5   2         20.85         18.94         1.46 o                         
   0   6   2          0.64          2.33         1.47 o                         
   1   6   2          5.91          5.66         1.40 o                         
   2   6   2         46.25         45.70         1.63 o                         
   3   6   2        100.82         92.68         2.57 o                         
   4   6   2        148.91        156.17         6.97 o                         
   5   6   2          2.79          3.39         0.85 o                         
   6   6   2          2.03          3.14         0.87 o                         
   0   7   2          6.80          7.45         0.90 o                         
   1   7   2         52.89         54.64         1.94 o                         
   2   7   2        129.02        128.96         2.62 o                         
   3   7   2         35.05         29.77         1.49 o                         
   4   7   2          4.35          7.29         1.35 o                         
   5   7   2         43.62         43.12         2.64 o                         
   6   7   2          1.98          1.04         0.84 o                         
   0   8   2         38.33         37.44         1.88 o                         
   1   8   2         26.53         28.19         1.11 o                         
   2   8   2        325.82        325.36         4.19 o                         
   3   8   2         21.22         19.61         1.34 o                         
   4   8   2          1.01         -0.09         1.01 o                         
   5   8   2         14.98         15.40         1.53 o                         
   0   9   2          0.70          0.85         0.76 o                         
   1   9   2          1.47          0.29         0.50 o                         
   2   9   2        151.92        155.70         2.91 o                         
   3   9   2         41.40         45.28         1.84 o                         
   4   9   2          1.53          1.61         0.81 o                         
   5   9   2          0.42          0.36         0.53 o                         
   0  10   2          5.48          5.93         1.07 o                         
   1  10   2         61.05         65.44         1.90 o                         
   2  10   2         24.76         26.58         1.25 o                         
   3  10   2          3.64          2.55         0.67 o                         
   4  10   2          1.28          1.31         0.85 o                         
   0  11   2          0.18          0.89         0.67 o                         
   1  11   2         19.23         19.67         1.15 o                         
   2  11   2         14.63         15.64         0.96 o                         
   3  11   2          4.20          4.98         0.75 o                         
   0  12   2          1.01          2.86         0.73 o                         
   1  12   2          2.27          2.42         0.56 o                         
   2  12   2          1.14          2.38         1.12 o                         
   1   0   3        113.57         92.11         1.96 o                         
   2   0   3         10.92         11.81         2.53 o                         
   3   0   3        155.91        144.63        10.06 o                         
   4   0   3          0.35          0.65         0.56 o                         
   5   0   3          0.10         -0.11         0.53 o                         
   6   0   3         25.98         25.43         1.79 o                         
   7   0   3          1.25          1.98         1.02 o                         
   0   1   3       2845.36       2768.83        22.28 o                         
   1   1   3       4020.66       3720.75        14.32 o                         
   2   1   3        216.61        195.63         4.19 o                         
   3   1   3       1005.72       1096.62        26.77 o                         
   4   1   3        146.19        164.20         2.34 o                         
   5   1   3         13.53         11.15         0.78 o                         
   6   1   3        148.71        140.34         2.84 o                         
   7   1   3         12.24         13.74         1.74 o                         
   0   2   3        982.84        942.44        11.63 o                         
   1   2   3      11893.39      11260.92        31.66 o                         
   2   2   3         92.08         88.44         2.28 o                         
   3   2   3        201.39        221.61         9.32 o                         
   4   2   3         77.84         76.74         1.73 o                         
   5   2   3         19.68         18.49         0.96 o                         
   6   2   3         20.68         22.27         1.17 o                         
   7   2   3          5.36          6.42         1.05 o                         
   0   3   3       1262.97       1203.17        11.54 o                         
   1   3   3        913.06        972.90        10.52 o                         
   2   3   3        139.49        142.51         4.84 o                         
   3   3   3        395.97        466.05        12.32 o                         
   4   3   3         59.87         68.46         1.79 o                         
   5   3   3         26.19         24.01         1.22 o                         
   6   3   3        153.08        152.20         3.10 o                         
   7   3   3         25.85         30.32         2.23 o                         
   0   4   3        645.90        704.29        10.24 o                         
   1   4   3        395.59        382.21         6.53 o                         
   2   4   3        784.20        880.38        11.77 o                         
   3   4   3        171.45        160.87         7.70 o                         
   4   4   3          3.16          3.86         0.66 o                         
   5   4   3         45.67         43.20         1.98 o                         
   6   4   3          5.80          7.91         0.85 o                         
   7   4   3         49.79         53.53         3.91 o                         
   0   5   3        507.79        537.65        12.34 o                         
   1   5   3        215.92        233.65         5.59 o                         
   2   5   3         72.19         74.48         3.89 o                         
   3   5   3         57.82         55.01         2.07 o                         
   4   5   3         21.93         18.53         1.42 o                         
   5   5   3         53.33         47.79         2.48 o                         
   6   5   3         18.10         18.18         1.43 o                         
   0   6   3        392.79        381.16        11.31 o                         
   1   6   3          9.11          9.23         1.62 o                         
   2   6   3         46.22         45.29         1.66 o                         
   3   6   3        125.62        127.03         3.04 o                         
   4   6   3         32.91         34.51         2.61 o                         
   5   6   3         14.06         13.35         1.62 o                         
   6   6   3          1.02          0.10         0.94 o                         
   0   7   3          1.65          0.87         0.56 o                         
   1   7   3        120.17        112.48         2.00 o                         
   2   7   3         23.42         24.23         1.20 o                         
   3   7   3         70.42         71.51         2.50 o                         
   4   7   3         61.74         53.36         3.17 o                         
   5   7   3          3.48          5.49         1.21 o                         
   6   7   3          0.36          1.57         0.55 o                         
   0   8   3          0.02          0.01         0.68 o                         
   1   8   3         37.77         36.88         1.36 o                         
   2   8   3         34.89         32.83         1.41 o                         
   3   8   3          1.18          1.39         0.78 o                         
   4   8   3          6.91          7.38         1.09 o                         
   5   8   3         13.63         11.73         1.38 o                         
   0   9   3          2.20          2.94         0.83 o                         
   1   9   3         40.37         43.12         1.50 o                         
   2   9   3         88.03         90.82         2.28 o                         
   3   9   3          2.84          1.90         0.75 o                         
   4   9   3         20.01         17.52         1.68 o                         
   5   9   3          4.52          5.70         0.87 o                         
   0  10   3         15.26         12.42         1.25 o                         
   1  10   3         95.70        102.87         2.66 o                         
   2  10   3         20.96         21.32         1.22 o                         
   3  10   3          3.48          5.09         0.70 o                         
   4  10   3         18.00         19.56         1.25 o                         
   0  11   3          6.80          8.09         1.05 o                         
   1  11   3         13.34         14.85         0.93 o                         
   2  11   3          1.51          2.70         0.54 o                         
   3  11   3          3.88          3.61         0.99 o                         
   0  12   3         40.19         41.09         1.83 o                         
   1  12   3          2.55          3.78         0.60 o                         
   2  12   3          1.08         -0.93         0.93 o                         
   0   0   4       1465.01       1393.35        38.02 o                         
   1   0   4          1.86          1.51         0.38 o                         
   2   0   4        238.54        249.77         4.17 o                         
   3   0   4          3.24          4.25         1.28 o                         
   4   0   4         16.17         14.82         1.13 o                         
   5   0   4         30.21         28.61         1.52 o                         
   6   0   4          2.91          3.05         0.87 o                         
   7   0   4         14.25         13.99         1.64 o                         
   0   1   4        981.64        998.21         8.11 o                         
   1   1   4       7567.72       7111.50        26.72 o                         
   2   1   4        318.58        305.07         6.79 o                         
   3   1   4        419.55        452.09        13.63 o                         
   4   1   4        376.04        426.50         3.98 o                         
   5   1   4         73.47         70.38         1.82 o                         
   6   1   4         97.10         94.49         2.70 o                         
   7   1   4          8.78          8.22         1.16 o                         
   0   2   4       8105.71       7824.13        30.96 o                         
   1   2   4       6982.62       6850.86        36.30 o                         
   2   2   4        300.29        294.16         4.29 o                         
   3   2   4        120.46        113.95         6.74 o                         
   4   2   4         32.78         36.02         1.28 o                         
   5   2   4         58.91         64.33         1.73 o                         
   6   2   4        159.75        162.64         3.00 o                         
   7   2   4          6.07          6.39         0.98 o                         
   0   3   4          1.47          1.09         0.80 o                         
   1   3   4       1944.16       2005.87        10.34 o                         
   2   3   4       1460.98       1487.34        22.25 o                         
   3   3   4        507.57        520.27        14.71 o                         
   4   3   4         26.49         21.90         1.07 o                         
   5   3   4         78.09         76.11         2.28 o                         
   6   3   4          5.48          4.57         0.73 o                         
   7   3   4          1.32          1.14         1.01 o                         
   0   4   4         35.56         33.73         2.41 o                         
   1   4   4         11.76          8.56         0.87 o                         
   2   4   4        590.87        640.33         9.79 o                         
   3   4   4        320.00        357.26        11.18 o                         
   4   4   4         56.17         55.84         2.15 o                         
   5   4   4         26.05         24.21         1.41 o                         
   6   4   4         15.45         16.91         1.26 o                         
   7   4   4          1.46          3.36         1.36 o                         
   0   5   4       1645.21       1788.66        18.76 o                         
   1   5   4        251.45        221.49         5.53 o                         
   2   5   4         84.04         96.11         5.11 o                         
   3   5   4         53.29         54.92         1.92 o                         
   4   5   4         66.00         64.22         2.62 o                         
   5   5   4         22.54         21.06         1.71 o                         
   6   5   4          1.76          1.33         0.63 o                         
   0   6   4         50.88         61.25         3.88 o                         
   1   6   4         58.35         62.30         2.47 o                         
   2   6   4        104.82        113.80         2.46 o                         
   3   6   4        198.37        192.84         4.59 o                         
   4   6   4         63.70         55.16         3.22 o                         
   5   6   4         16.95         13.67         1.67 o                         
   6   6   4          0.32         -0.53         0.70 o                         
   0   7   4         66.76         71.53         2.30 o                         
   1   7   4          3.40          4.35         0.53 o                         
   2   7   4         99.59         99.08         2.32 o                         
   3   7   4        181.96        173.96         4.10 o                         
   4   7   4         15.19         11.49         1.37 o                         
   5   7   4         15.23         14.88         1.63 o                         
   6   7   4          2.14          2.21         0.68 o                         
   0   8   4          0.66          0.23         0.70 o                         
   1   8   4         24.91         23.76         1.06 o                         
   2   8   4        200.67        195.83         3.26 o                         
   3   8   4         28.10         29.18         1.56 o                         
   4   8   4          1.10          1.32         0.61 o                         
   5   8   4          2.68          2.82         0.73 o                         
   0   9   4          0.13          0.50         0.68 o                         
   1   9   4         49.43         47.65         1.55 o                         
   2   9   4        131.56        133.13         3.41 o                         
   3   9   4          1.00          0.02         0.71 o                         
   4   9   4         28.74         29.23         2.09 o                         
   5   9   4          9.03         10.57         1.02 o                         
   0  10   4          9.49         11.88         1.32 o                         
   1  10   4         16.49         18.49         1.13 o                         
   2  10   4         23.86         25.00         1.31 o                         
   3  10   4         34.72         36.98         1.69 o                         
   4  10   4         38.96         44.15         1.74 o                         
   0  11   4         11.88         12.18         1.19 o                         
   1  11   4          9.55          9.92         0.78 o                         
   2  11   4          3.79          3.10         0.64 o                         
   3  11   4         24.09         25.10         1.38 o                         
   0  12   4         19.28         17.95         1.52 o                         
   1  12   4          5.88          5.63         0.73 o                         
   1   0   5        967.67        973.72        13.42 o                         
   2   0   5          2.07          2.00         0.49 o                         
   3   0   5        313.33        275.80        14.37 o                         
   4   0   5        631.29        701.07         8.43 o                         
   5   0   5        149.03        141.81         4.07 o                         
   6   0   5          0.53          0.82         0.82 o                         
   7   0   5          6.96          8.35         1.32 o                         
   0   1   5         92.99        102.99         2.90 o                         
   1   1   5       3784.96       3692.99        18.15 o                         
   2   1   5        207.39        217.54         3.47 o                         
   3   1   5        113.35        117.26         5.06 o                         
   4   1   5          5.58          6.79         0.60 o                         
   5   1   5        230.84        230.04         3.56 o                         
   6   1   5         25.38         26.56         1.59 o                         
   7   1   5         14.01         17.75         1.51 o                         
   0   2   5        382.40        397.36         5.80 o                         
   1   2   5       3444.24       3330.51        12.02 o                         
   2   2   5        228.81        225.30         4.07 o                         
   3   2   5        313.35        316.45         8.91 o                         
   4   2   5         43.27         45.90         1.44 o                         
   5   2   5         19.96         19.99         1.04 o                         
   6   2   5         34.28         37.26         1.85 o                         
   7   2   5          0.42          1.58         0.71 o                         
   0   3   5        203.43        182.01         5.01 o                         
   1   3   5       1421.01       1408.61         9.15 o                         
   2   3   5        233.84        261.56         6.10 o                         
   3   3   5         96.85        108.21         5.94 o                         
   4   3   5         58.96         58.99         1.73 o                         
   5   3   5          3.84          4.23         0.67 o                         
   6   3   5          5.82          6.47         0.81 o                         
   7   3   5          1.29          1.64         1.44 o                         
   0   4   5        206.79        192.65         5.01 o                         
   1   4   5        233.39        290.24         4.66 o                         
   2   4   5        405.35        378.68         9.28 o                         
   3   4   5        144.63        144.36         3.80 o                         
   4   4   5         94.85         95.98         2.81 o                         
   5   4   5         57.18         53.44         2.33 o                         
   6   4   5         13.30         12.84         1.11 o                         
   7   4   5         21.55         24.19         2.70 o                         
   0   5   5       1247.48       1264.12        16.20 o                         
   1   5   5        483.21        513.68         8.28 o                         
   2   5   5        139.66        153.01         6.50 o                         
   3   5   5         61.27         63.30         2.21 o                         
   4   5   5         93.00         92.89         3.68 o                         
   5   5   5         53.48         46.70         2.44 o                         
   6   5   5          4.30          3.60         0.76 o                         
   0   6   5         26.70         50.59         4.91 o                         
   1   6   5        115.08        119.20         2.82 o                         
   2   6   5        109.06        104.16         2.55 o                         
   3   6   5        149.89        144.30         3.51 o                         
   4   6   5          6.18          4.90         1.16 o                         
   5   6   5         16.88         14.09         1.67 o                         
   6   6   5          8.75          9.50         1.12 o                         
   0   7   5          3.63          4.31         0.75 o                         
   1   7   5          1.99          3.01         0.49 o                         
   2   7   5         29.68         27.57         1.20 o                         
   3   7   5        123.84        114.38         3.03 o                         
   4   7   5          6.76          8.05         1.35 o                         
   5   7   5         19.00         19.53         1.54 o                         
   6   7   5          0.23          0.64         0.51 o                         
   0   8   5         23.64         28.77         1.67 o                         
   1   8   5         11.64         12.78         0.86 o                         
   2   8   5         49.29         48.67         1.77 o                         
   3   8   5         13.87         12.12         1.08 o                         
   4   8   5         11.08         11.03         1.17 o                         
   5   8   5          4.29          3.71         0.74 o                         
   0   9   5          2.79          2.57         0.79 o                         
   1   9   5         42.74         41.16         1.51 o                         
   2   9   5         11.15          9.71         1.01 o                         
   3   9   5          6.94          5.73         0.92 o                         
   4   9   5         14.13         16.07         1.46 o                         
   5   9   5          3.90          4.38         0.73 o                         
   0  10   5         24.66         28.77         1.78 o                         
   1  10   5         48.21         50.57         1.62 o                         
   2  10   5         14.13         14.63         1.09 o                         
   3  10   5         10.43         11.97         1.02 o                         
   4  10   5         23.60         22.61         1.49 o                         
   0  11   5         12.82         14.17         1.26 o                         
   1  11   5         15.26         16.41         1.01 o                         
   2  11   5         12.58         14.72         0.95 o                         
   3  11   5          5.87          7.41         0.93 o                         
   0  12   5         40.46         43.88         2.24 o                         
   1  12   5          6.86          6.11         0.75 o                         
   0   0   6       3724.19       3449.45        24.17 o                         
   1   0   6        167.74        123.97         5.06 o                         
   2   0   6        683.73        688.02        16.87 o                         
   3   0   6          0.05          3.62         2.03 o                         
   4   0   6        188.25        213.53         4.12 o                         
   5   0   6        607.52        610.64         8.42 o                         
   6   0   6         14.11         14.55         2.08 o                         
   7   0   6         15.00         17.33         1.73 o                         
   0   1   6        350.16        315.46         4.37 o                         
   1   1   6         63.87         62.70         1.85 o                         
   2   1   6         70.72         71.26         2.14 o                         
   3   1   6        169.91        158.01         6.23 o                         
   4   1   6         24.96         26.09         1.10 o                         
   5   1   6        169.04        164.03         3.09 o                         
   6   1   6          3.76          2.33         0.69 o                         
   7   1   6          3.44          4.03         0.89 o                         
   0   2   6          9.31          7.07         0.94 o                         
   1   2   6       2412.05       2327.49        12.71 o                         
   2   2   6        336.35        306.33         5.06 o                         
   3   2   6         12.06         14.08         2.64 o                         
   4   2   6          4.96          5.81         0.63 o                         
   5   2   6         55.94         54.96         1.93 o                         
   6   2   6         67.79         68.69         2.84 o                         
   7   2   6         16.15         17.87         1.43 o                         
   0   3   6       2523.40       2425.56        16.08 o                         
   1   3   6         59.97         59.29         1.94 o                         
   2   3   6        363.93        421.57         6.50 o                         
   3   3   6        118.61        116.22         7.48 o                         
   4   3   6         10.72         10.03         0.83 o                         
   5   3   6        151.18        138.79         3.33 o                         
   6   3   6         86.80         96.33         3.12 o                         
   7   3   6          4.40          4.84         1.03 o                         
   0   4   6        526.36        586.63         8.96 o                         
   1   4   6        160.64        162.54         3.57 o                         
   2   4   6        757.52        729.28        13.66 o                         
   3   4   6         60.01         61.51         2.52 o                         
   4   4   6         96.39        102.07         3.05 o                         
   5   4   6          4.35          3.20         0.85 o                         
   6   4   6          1.24          1.35         0.55 o                         
   7   4   6          0.63          1.52         0.96 o                         
   0   5   6        158.61        138.66         4.87 o                         
   1   5   6        586.33        620.30         8.44 o                         
   2   5   6        102.44        109.97         4.96 o                         
   3   5   6         88.05         84.01         2.56 o                         
   4   5   6         88.48         84.35         3.52 o                         
   5   5   6          8.38          7.51         0.92 o                         
   6   5   6          0.63          1.31         0.65 o                         
   0   6   6        221.07        237.50         6.14 o                         
   1   6   6        155.85        183.03         3.13 o                         
   2   6   6        135.66        149.74         3.08 o                         
   3   6   6        242.77        226.97         4.39 o                         
   4   6   6         33.44         27.63         2.39 o                         
   5   6   6          6.98          7.49         1.48 o                         
   6   6   6          2.13          2.63         0.63 o                         
   0   7   6         25.42         24.72         1.45 o                         
   1   7   6         57.62         63.35         1.68 o                         
   2   7   6          7.09          7.57         0.82 o                         
   3   7   6         75.02         74.41         2.90 o                         
   4   7   6         36.63         35.23         2.17 o                         
   5   7   6          2.67          3.59         0.86 o                         
   6   7   6         13.00         14.41         1.97 o                         
   0   8   6          0.66          1.04         0.68 o                         
   1   8   6          1.41          1.68         0.50 o                         
   2   8   6         45.75         39.90         1.56 o                         
   3   8   6          4.89          5.23         0.81 o                         
   4   8   6         26.74         25.01         1.58 o                         
   5   8   6          0.90          0.20         0.64 o                         
   0   9   6          3.50          1.38         0.75 o                         
   1   9   6          3.18          3.17         0.60 o                         
   2   9   6         17.16         15.81         1.20 o                         
   3   9   6          1.42          2.71         0.69 o                         
   4   9   6          9.72          9.72         1.11 o                         
   5   9   6          6.76          7.25         1.50 o                         
   0  10   6          8.89          9.88         1.14 o                         
   1  10   6          9.15          9.06         0.79 o                         
   2  10   6          9.94          9.09         0.89 o                         
   3  10   6         13.02         13.35         1.04 o                         
   4  10   6         12.55          7.82         1.24 o                         
   0  11   6         13.78         15.85         1.26 o                         
   1  11   6          0.99          1.64         0.64 o                         
   2  11   6          4.88          5.30         0.73 o                         
   3  11   6          5.24          4.29         0.79 o                         
   0  12   6         72.22         80.52         2.80 o                         
   1  12   6         21.55         21.67         1.17 o                         
   1   0   7          4.44          2.76         0.99 o                         
   2   0   7        126.03        156.49         5.31 o                         
   3   0   7         44.86         53.75         4.53 o                         
   4   0   7         96.48         91.27         2.74 o                         
   5   0   7        607.79        606.20         9.74 o                         
   6   0   7          0.00          0.30         0.94 o                         
   7   0   7          0.21          0.75         1.02 o                         
   0   1   7        562.61        519.37         6.00 o                         
   1   1   7        106.48        120.55         2.55 o                         
   2   1   7         37.78         48.17         1.89 o                         
   3   1   7         87.16        105.04         5.31 o                         
   4   1   7        112.76        124.55         2.35 o                         
   5   1   7         20.00         20.55         1.34 o                         
   6   1   7          5.82          6.16         0.93 o                         
   7   1   7          9.17         10.27         1.16 o                         
   0   2   7         46.39         41.42         2.06 o                         
   1   2   7        105.17        136.81         3.27 o                         
   2   2   7        653.61        674.28         7.91 o                         
   3   2   7        136.96        127.46         7.85 o                         
   4   2   7         95.81         86.23         2.44 o                         
   5   2   7         13.01         14.88         1.18 o                         
   6   2   7         42.91         44.97         2.71 o                         
   7   2   7          1.87          2.53         0.72 o                         
   0   3   7         21.51         19.08         1.76 o                         
   1   3   7        224.72        266.17         4.13 o                         
   2   3   7       1379.30       1463.17        16.96 o                         
   3   3   7         89.46         96.14         4.87 o                         
   4   3   7         81.23         84.57         2.38 o                         
   5   3   7          3.18          2.02         0.72 o                         
   6   3   7         22.44         24.27         1.65 o                         
   7   3   7          2.07          1.80         0.86 o                         
   0   4   7          2.55          1.82         0.83 o                         
   1   4   7       1109.19       1153.05        10.67 o                         
   2   4   7       1079.11       1096.22        14.49 o                         
   3   4   7         57.22         60.65         2.07 o                         
   4   4   7        119.63        117.03         3.92 o                         
   5   4   7         14.54         13.48         1.22 o                         
   6   4   7         25.31         26.99         1.88 o                         
   0   5   7        167.27        178.99         5.65 o                         
   1   5   7        348.49        384.41         7.51 o                         
   2   5   7        285.47        329.46         5.54 o                         
   3   5   7        132.07        145.45         3.37 o                         
   4   5   7         72.77         63.29         3.09 o                         
   5   5   7         54.76         54.03         2.58 o                         
   6   5   7         28.84         28.06         1.87 o                         
   0   6   7         20.43         16.07         1.28 o                         
   1   6   7        133.31        130.78         2.70 o                         
   2   6   7          0.39          1.54         0.55 o                         
   3   6   7        365.48        341.95         5.53 o                         
   4   6   7         14.89         11.69         1.36 o                         
   5   6   7          3.92          4.24         0.88 o                         
   6   6   7          9.85         10.54         1.40 o                         
   0   7   7          1.51          1.59         0.72 o                         
   1   7   7         61.19         64.29         1.76 o                         
   2   7   7          9.88          7.57         0.75 o                         
   3   7   7          1.47          2.33         0.71 o                         
   4   7   7          5.87          5.09         0.87 o                         
   5   7   7          2.67          3.68         0.81 o                         
   0   8   7         28.65         30.20         1.99 o                         
   1   8   7          7.29          8.12         0.77 o                         
   2   8   7         28.42         29.91         1.37 o                         
   3   8   7        165.75        166.87         3.80 o                         
   4   8   7         50.14         48.80         2.19 o                         
   5   8   7          4.74          4.11         0.70 o                         
   0   9   7         16.90         18.48         1.73 o                         
   1   9   7         13.81         13.17         0.93 o                         
   2   9   7         23.40         25.32         1.53 o                         
   3   9   7         17.87         20.21         1.21 o                         
   4   9   7          5.43          4.55         0.83 o                         
   0  10   7         17.30         16.12         1.59 o                         
   1  10   7         38.22         39.24         1.49 o                         
   2  10   7          8.00          7.22         0.82 o                         
   3  10   7         26.57         25.48         1.29 o                         
   4  10   7          4.30          1.40         0.97 o                         
   0  11   7         29.83         34.18         1.73 o                         
   1  11   7          6.54          5.68         0.73 o                         
   2  11   7          1.31          0.79         0.56 o                         
   3  11   7          3.12          2.24         1.14 o                         
   0  12   7         10.89         10.72         1.42 o                         
   1  12   7          1.61          1.54         0.80 o                         
   0   0   8        464.97        447.53        10.36 o                         
   1   0   8        219.35        221.54         7.49 o                         
   2   0   8          2.05          3.85         1.12 o                         
   3   0   8         10.14          6.94         1.87 o                         
   4   0   8         22.85         20.92         1.54 o                         
   5   0   8        108.60        108.76         5.22 o                         
   6   0   8          6.52          7.01         1.49 o                         
   7   0   8          0.27          0.17         1.15 o                         
   0   1   8          0.58         -0.12         0.62 o                         
   1   1   8        503.28        489.24         6.79 o                         
   2   1   8        868.12        962.68        10.05 o                         
   3   1   8          7.07          6.23         1.75 o                         
   4   1   8        196.31        196.64         4.01 o                         
   5   1   8        266.30        265.06         5.77 o                         
   6   1   8          7.71          7.94         1.33 o                         
   7   1   8          4.12          5.44         1.08 o                         
   0   2   8         49.02         48.97         2.73 o                         
   1   2   8        751.49        768.86        10.15 o                         
   2   2   8        925.69       1031.30        14.79 o                         
   3   2   8         15.78         19.16         3.40 o                         
   4   2   8         33.18         31.09         1.66 o                         
   5   2   8        462.06        472.62         6.79 o                         
   6   2   8         12.15         12.77         1.65 o                         
   7   2   8          1.38          1.85         0.62 o                         
   0   3   8        253.62        292.91         6.07 o                         
   1   3   8        180.67        187.21         4.13 o                         
   2   3   8       1602.78       1821.47        15.87 o                         
   3   3   8         60.58         62.18         2.69 o                         
   4   3   8         19.87         21.77         1.28 o                         
   5   3   8         13.45         14.52         1.26 o                         
   6   3   8         21.37         18.53         1.74 o                         
   7   3   8          6.67          6.87         1.59 o                         
   0   4   8         24.53         19.11         1.82 o                         
   1   4   8        695.12        748.43        10.23 o                         
   2   4   8        958.37        953.83        14.24 o                         
   3   4   8         15.03         16.83         1.26 o                         
   4   4   8        184.14        197.50         4.17 o                         
   5   4   8         34.62         36.90         1.90 o                         
   6   4   8          3.47          3.32         1.13 o                         
   0   5   8        111.70        137.73         5.11 o                         
   1   5   8         35.64         36.27         2.42 o                         
   2   5   8        278.72        291.79         4.06 o                         
   3   5   8         55.08         54.94         2.20 o                         
   4   5   8         21.59         24.18         1.63 o                         
   5   5   8         18.03         17.22         1.33 o                         
   6   5   8          4.11          4.94         1.22 o                         
   0   6   8         28.59         26.19         1.45 o                         
   1   6   8         42.41         49.43         1.57 o                         
   2   6   8         26.20         25.65         1.36 o                         
   3   6   8        116.94        119.49         3.08 o                         
   4   6   8          4.17          2.94         0.79 o                         
   5   6   8          0.68          0.70         0.70 o                         
   6   6   8         13.79         12.31         2.22 o                         
   0   7   8          1.01          0.81         0.90 o                         
   1   7   8          9.46         11.81         0.93 o                         
   2   7   8          4.73          3.54         1.24 o                         
   3   7   8        151.17        143.14         3.55 o                         
   4   7   8         17.10         15.48         1.23 o                         
   5   7   8         11.73         12.27         1.14 o                         
   0   8   8         37.70         40.55         2.31 o                         
   1   8   8          9.99          9.40         0.86 o                         
   2   8   8         65.58         63.82         1.94 o                         
   3   8   8         84.21         82.74         2.48 o                         
   4   8   8          9.49         11.03         1.01 o                         
   5   8   8          5.99          5.71         0.78 o                         
   0   9   8         12.04         12.99         1.54 o                         
   1   9   8          7.50          8.68         0.85 o                         
   2   9   8         16.75         18.40         1.24 o                         
   3   9   8         35.01         40.03         1.62 o                         
   4   9   8          2.63          2.33         0.60 o                         
   0  10   8         22.10         22.42         1.56 o                         
   1  10   8          7.07          8.55         0.81 o                         
   2  10   8          2.63          1.99         0.72 o                         
   3  10   8          0.39          0.81         0.74 o                         
   4  10   8          7.57          9.10         1.73 o                         
   0  11   8         25.82         28.45         1.55 o                         
   1  11   8         19.62         20.20         1.03 o                         
   2  11   8          0.42          0.97         0.55 o                         
   1   0   9        142.87        171.04         4.98 o                         
   2   0   9        531.03        553.35        11.37 o                         
   3   0   9         93.21         89.87         7.11 o                         
   4   0   9        107.71        101.95         4.85 o                         
   5   0   9        169.78        165.54         6.41 o                         
   6   0   9         11.38         13.18         1.83 o                         
   7   0   9          6.17          5.91         1.66 o                         
   0   1   9        150.16        154.68         4.15 o                         
   1   1   9        116.04        106.62         2.57 o                         
   2   1   9        734.73        796.20         9.74 o                         
   3   1   9         45.86         36.90         3.48 o                         
   4   1   9         90.60         91.95         2.79 o                         
   5   1   9         58.26         55.19         3.17 o                         
   6   1   9         27.44         27.15         2.13 o                         
   7   1   9         15.34         19.31         1.79 o                         
   0   2   9          0.01          1.91         0.84 o                         
   1   2   9        347.52        362.01         5.22 o                         
   2   2   9         77.81         89.26         3.98 o                         
   3   2   9         37.53         45.02         2.74 o                         
   4   2   9        298.31        312.95         5.16 o                         
   5   2   9         69.56         76.96         2.77 o                         
   6   2   9          4.65          5.38         1.09 o                         
   7   2   9          0.83          0.42         0.89 o                         
   0   3   9          5.16          3.22         0.78 o                         
   1   3   9        631.45        664.97         8.03 o                         
   2   3   9        165.68        147.06         4.44 o                         
   3   3   9         41.97         41.19         2.31 o                         
   4   3   9         86.76         86.18         2.47 o                         
   5   3   9         61.92         61.92         2.47 o                         
   6   3   9          1.07          0.35         0.73 o                         
   0   4   9         36.34         36.99         2.90 o                         
   1   4   9         33.75         34.75         2.08 o                         
   2   4   9        540.09        546.45         7.49 o                         
   3   4   9        133.72        134.64         3.50 o                         
   4   4   9        229.33        225.66         5.00 o                         
   5   4   9         70.95         68.71         3.46 o                         
   6   4   9         12.16          7.52         1.37 o                         
   0   5   9          3.19          2.48         0.98 o                         
   1   5   9        100.73        100.58         2.30 o                         
   2   5   9          0.88          0.74         0.49 o                         
   3   5   9         78.66         83.02         2.45 o                         
   4   5   9        167.17        170.33         3.75 o                         
   5   5   9          3.60          2.97         0.84 o                         
   6   5   9         18.08         16.09         2.68 o                         
   0   6   9          2.30          2.21         1.39 o                         
   1   6   9         20.88         25.74         1.18 o                         
   2   6   9        164.79        173.37         3.71 o                         
   3   6   9          2.52          5.32         0.83 o                         
   4   6   9         51.82         46.37         3.59 o                         
   5   6   9          1.45          0.14         0.75 o                         
   6   6   9          0.05          0.26         1.10 o                         
   0   7   9        141.99        153.65         4.06 o                         
   1   7   9         37.91         33.86         1.41 o                         
   2   7   9          2.02          1.58         0.67 o                         
   3   7   9         81.65         79.33         2.65 o                         
   4   7   9         17.02         15.65         1.30 o                         
   5   7   9          0.53          0.09         0.63 o                         
   0   8   9          8.67          7.91         1.23 o                         
   1   8   9         15.97         15.23         1.04 o                         
   2   8   9          8.08          8.42         0.99 o                         
   3   8   9         49.34         47.94         1.90 o                         
   4   8   9          7.89          7.22         0.82 o                         
   5   8   9          4.00          3.47         0.91 o                         
   0   9   9          1.93          2.07         0.93 o                         
   1   9   9          4.75          3.91         0.61 o                         
   2   9   9         24.93         24.23         1.51 o                         
   3   9   9        111.33        115.18         3.09 o                         
   4   9   9          0.00         -0.89         1.45 o                         
   0  10   9         31.39         29.04         1.74 o                         
   1  10   9          2.48          2.50         0.61 o                         
   2  10   9          1.84          2.54         0.76 o                         
   3  10   9          6.63          6.10         0.77 o                         
   0  11   9          5.25          5.80         0.81 o                         
   1  11   9          2.54          3.38         0.59 o                         
   2  11   9          7.11          7.25         0.78 o                         
   0   0  10          1.06          5.20         2.42 o                         
   1   0  10         51.53         55.68         3.06 o                         
   2   0  10        289.78        322.93         9.26 o                         
   3   0  10        174.31        170.02         6.46 o                         
   4   0  10         41.98         41.96         3.98 o                         
   5   0  10        141.83        153.41         7.39 o                         
   6   0  10         57.86         61.05         5.16 o                         
   7   0  10          1.21          3.35         1.30 o                         
   0   1  10          0.95          1.90         0.86 o                         
   1   1  10        605.14        648.25         7.67 o                         
   2   1  10        886.45        891.20        10.96 o                         
   3   1  10         82.24         95.96         3.02 o                         
   4   1  10         40.58         40.61         2.17 o                         
   5   1  10         15.65         16.75         1.87 o                         
   6   1  10          5.01          5.55         1.13 o                         
   7   1  10          6.30          8.80         1.24 o                         
   0   2  10         53.34         45.33         2.65 o                         
   1   2  10        217.88        187.08         4.01 o                         
   2   2  10         15.49         19.03         1.69 o                         
   3   2  10        211.76        210.38         4.43 o                         
   4   2  10        357.47        358.68         5.76 o                         
   5   2  10         21.82         19.46         2.03 o                         
   6   2  10          5.02          4.84         1.03 o                         
   7   2  10          3.94          5.78         1.47 o                         
   0   3  10         13.71         13.46         1.54 o                         
   1   3  10        177.80        202.59         4.09 o                         
   2   3  10        101.19        108.08         4.18 o                         
   3   3  10         49.14         48.80         2.55 o                         
   4   3  10        317.17        321.17         5.31 o                         
   5   3  10         11.15         13.05         1.37 o                         
   6   3  10          3.58          4.91         1.02 o                         
   0   4  10         55.77         50.33         3.71 o                         
   1   4  10         21.94         25.45         1.62 o                         
   2   4  10        201.01        199.50         3.45 o                         
   3   4  10         13.19         14.48         1.32 o                         
   4   4  10        110.39        108.55         3.30 o                         
   5   4  10         13.23         12.83         1.55 o                         
   6   4  10          0.54         -0.26         0.84 o                         
   0   5  10         31.76         31.76         1.75 o                         
   1   5  10          1.43          1.63         0.49 o                         
   2   5  10          4.02          4.81         0.78 o                         
   3   5  10        196.79        195.63         4.03 o                         
   4   5  10         43.99         44.02         2.14 o                         
   5   5  10         18.44         17.11         1.68 o                         
   6   5  10         11.01         10.76         2.11 o                         
   0   6  10         14.91         16.47         1.29 o                         
   1   6  10         23.99         23.37         1.12 o                         
   2   6  10         51.58         52.37         1.91 o                         
   3   6  10        450.77        415.57        12.47 o                         
   4   6  10         19.37         19.47         1.64 o                         
   5   6  10          6.28          6.76         1.25 o                         
   6   6  10          2.41          2.41         1.22 o                         
   0   7  10        217.00        212.14         5.45 o                         
   1   7  10         26.10         29.54         1.40 o                         
   2   7  10          6.29          5.21         0.98 o                         
   3   7  10        113.76        106.35         3.42 o                         
   4   7  10         29.29         27.23         1.62 o                         
   5   7  10          4.47          3.84         0.79 o                         
   0   8  10        104.36         95.51         3.63 o                         
   1   8  10         59.48         58.40         2.03 o                         
   2   8  10          0.81          1.73         0.76 o                         
   3   8  10         11.04         11.44         1.10 o                         
   4   8  10         16.66         16.33         1.21 o                         
   5   8  10          2.02          1.69         1.07 o                         
   0   9  10         37.54         31.97         2.17 o                         
   1   9  10          1.08          1.31         0.55 o                         
   2   9  10         23.08         19.82         1.36 o                         
   3   9  10         17.52         16.02         1.15 o                         
   4   9  10         13.05         11.35         1.15 o                         
   0  10  10          7.77          7.48         1.03 o                         
   1  10  10          4.08          4.01         0.62 o                         
   2  10  10          0.57          0.10         0.75 o                         
   3  10  10          3.29          3.78         0.67 o                         
   0  11  10         14.97         14.72         1.11 o                         
   1  11  10          3.55          2.89         0.52 o                         
   2  11  10          0.43          1.79         0.66 o                         
   1   0  11        128.97        173.74         5.64 o                         
   2   0  11        432.79        511.42        10.05 o                         
   3   0  11         37.94         32.55         3.98 o                         
   4   0  11        270.44        278.83         8.22 o                         
   5   0  11          2.86          1.61         1.08 o                         
   6   0  11         19.57         18.41         3.08 o                         
   7   0  11         16.79         20.35         2.49 o                         
   0   1  11         19.56         20.96         2.17 o                         
   1   1  11        537.15        589.23         7.34 o                         
   2   1  11        187.37        209.48         5.65 o                         
   3   1  11         73.54         76.05         2.77 o                         
   4   1  11        116.11        120.59         4.38 o                         
   5   1  11         46.45         47.33         2.98 o                         
   6   1  11         18.92         22.74         1.93 o                         
   7   1  11          0.57          2.07         1.13 o                         
   0   2  11         49.80         49.24         3.31 o                         
   1   2  11         67.22         71.95         2.45 o                         
   2   2  11         12.41         11.42         1.41 o                         
   3   2  11          4.37          3.78         0.80 o                         
   4   2  11        134.33        142.88         4.09 o                         
   5   2  11        103.37        101.97         4.29 o                         
   6   2  11         14.65         16.56         1.63 o                         
   0   3  11          9.79          9.12         1.42 o                         
   1   3  11        392.02        407.80         6.15 o                         
   2   3  11          0.12         -0.55         1.31 o                         
   3   3  11         40.60         45.46         2.51 o                         
   4   3  11         25.70         28.90         1.79 o                         
   5   3  11        100.21         98.86         5.70 o                         
   6   3  11          5.11          4.97         0.98 o                         
   0   4  11         64.44         67.51         4.25 o                         
   1   4  11          9.50         11.66         0.86 o                         
   2   4  11         11.90         13.24         1.00 o                         
   3   4  11         12.61         12.58         1.20 o                         
   4   4  11        221.53        217.38         6.37 o                         
   5   4  11         27.18         27.55         2.16 o                         
   6   4  11          6.88          6.26         1.28 o                         
   0   5  11         15.46         16.26         1.35 o                         
   1   5  11         32.03         27.37         1.19 o                         
   2   5  11        220.38        199.08         3.84 o                         
   3   5  11        185.94        178.55         4.29 o                         
   4   5  11         44.47         51.85         2.31 o                         
   5   5  11         16.42         14.90         1.77 o                         
   6   5  11          2.45          1.63         1.33 o                         
   0   6  11         60.38         70.08         2.66 o                         
   1   6  11         47.61         47.18         1.53 o                         
   2   6  11        239.35        232.06         4.31 o                         
   3   6  11         59.87         50.63         2.77 o                         
   4   6  11         42.74         39.26         2.66 o                         
   5   6  11         11.96         10.98         2.57 o                         
   6   6  11         16.53         14.99         2.07 o                         
   0   7  11        117.79        107.45         3.92 o                         
   1   7  11         25.19         26.83         1.39 o                         
   2   7  11        159.71        157.62         4.06 o                         
   3   7  11          2.79          2.23         0.80 o                         
   4   7  11         15.29         13.13         1.57 o                         
   5   7  11          4.76          3.99         1.03 o                         
   0   8  11         50.01         49.59         2.66 o                         
   1   8  11         46.48         41.18         1.60 o                         
   2   8  11          2.82          2.39         0.80 o                         
   3   8  11         36.34         35.79         1.75 o                         
   4   8  11          7.19          7.40         1.01 o                         
   0   9  11          0.35          0.07         1.02 o                         
   1   9  11          1.92          2.37         0.67 o                         
   2   9  11          5.31          5.34         0.81 o                         
   3   9  11          1.22          2.83         0.64 o                         
   4   9  11         11.03         12.94         3.13 o                         
   0  10  11         13.43         14.16         1.22 o                         
   1  10  11          1.03          1.06         0.49 o                         
   2  10  11          5.20          5.88         0.86 o                         
   3  10  11          7.21          7.29         1.03 o                         
   0  11  11          6.06          4.96         0.75 o                         
   1  11  11          4.18          3.57         0.60 o                         
   2  11  11          7.09          7.24         0.85 o                         
   0   0  12        188.65        189.18         7.04 o                         
   1   0  12       1803.11       2084.74        30.34 o                         
   2   0  12         35.60         31.77         2.68 o                         
   3   0  12         32.43         32.84         3.23 o                         
   4   0  12         21.45         16.43         3.51 o                         
   5   0  12         66.80         65.38         6.38 o                         
   6   0  12          6.05          4.55         1.85 o                         
   0   1  12        340.66        342.35         8.65 o                         
   1   1  12        107.95        106.23         3.50 o                         
   2   1  12        139.68        158.37         4.67 o                         
   3   1  12         36.05         41.66         2.25 o                         
   4   1  12        180.42        184.22         5.79 o                         
   5   1  12         29.00         26.94         2.30 o                         
   6   1  12         18.98         16.79         1.60 o                         
   0   2  12          0.00         -1.00         1.00 o                         
   1   2  12        110.81        112.64         3.48 o                         
   2   2  12        187.51        204.57         4.75 o                         
   3   2  12         65.36         69.77         2.72 o                         
   4   2  12        123.86        120.09         4.49 o                         
   5   2  12         42.99         36.74         2.64 o                         
   6   2  12         12.28         12.15         1.36 o                         
   0   3  12          8.67          7.88         1.95 o                         
   1   3  12         74.35         77.89         2.66 o                         
   2   3  12         11.94         13.61         1.33 o                         
   3   3  12         44.95         39.36         2.14 o                         
   4   3  12        141.83        151.94         5.42 o                         
   5   3  12         79.26         77.28         4.87 o                         
   6   3  12          6.81          6.56         1.25 o                         
   0   4  12          6.33          6.42         1.00 o                         
   1   4  12         38.91         33.15         1.28 o                         
   2   4  12         13.50         10.20         1.08 o                         
   3   4  12         62.95         55.70         2.38 o                         
   4   4  12         26.79         25.60         3.11 o                         
   5   4  12         41.30         31.24         2.94 o                         
   6   4  12         11.86         12.31         1.52 o                         
   0   5  12         14.49         16.26         1.33 o                         
   1   5  12         70.55         74.13         2.16 o                         
   2   5  12         18.62         18.08         1.05 o                         
   3   5  12         64.34         56.22         2.08 o                         
   4   5  12          9.74         10.05         1.28 o                         
   5   5  12         24.04         20.65         2.29 o                         
   6   5  12          6.90          8.16         1.78 o                         
   0   6  12        161.89        159.30         4.04 o                         
   1   6  12         15.97         15.77         1.10 o                         
   2   6  12        136.71        118.36         3.20 o                         
   3   6  12        216.03        202.49         5.11 o                         
   4   6  12          0.98          1.20         0.96 o                         
   5   6  12          2.93          3.84         1.80 o                         
   0   7  12         10.07          9.02         1.21 o                         
   1   7  12         47.23         50.99         2.14 o                         
   2   7  12        167.35        155.22         5.28 o                         
   3   7  12         41.94         36.76         2.24 o                         
   4   7  12         18.95         20.87         1.86 o                         
   5   7  12         13.95         17.40         2.54 o                         
   0   8  12          0.14          0.92         0.89 o                         
   1   8  12         19.68         19.32         1.22 o                         
   2   8  12         12.64         13.54         1.30 o                         
   3   8  12          1.59          0.31         0.66 o                         
   4   8  12          8.56          6.93         0.95 o                         
   0   9  12         39.11         38.50         2.02 o                         
   1   9  12          8.80          7.81         0.84 o                         
   2   9  12          3.63          4.92         0.79 o                         
   3   9  12         11.94         12.79         1.40 o                         
   4   9  12          1.45         -0.38         0.88 o                         
   0  10  12          6.65          6.15         0.88 o                         
   1  10  12          2.86          2.86         0.63 o                         
   2  10  12          0.90          0.94         0.65 o                         
   3  10  12          1.72          1.22         0.70 o                         
   0  11  12          0.92          0.67         1.40 o                         
   1  11  12          0.37          0.10         0.83 o                         
   1   0  13        104.13        128.94         5.46 o                         
   2   0  13         46.27         54.54         4.50 o                         
   3   0  13         62.19         57.54         4.16 o                         
   4   0  13         79.13         80.29         7.20 o                         
   5   0  13         56.57         46.45         5.44 o                         
   6   0  13         41.40         43.41         4.39 o                         
   0   1  13         20.18         24.61         2.59 o                         
   1   1  13         73.05         73.36         3.31 o                         
   2   1  13        152.62        156.48         4.23 o                         
   3   1  13         96.69        108.89         3.82 o                         
   4   1  13         47.89         45.22         3.03 o                         
   5   1  13          8.18          7.00         1.34 o                         
   6   1  13          8.21          9.58         2.45 o                         
   0   2  13        149.76        174.39         6.78 o                         
   1   2  13         16.18         20.79         1.61 o                         
   2   2  13        124.62        123.13         3.44 o                         
   3   2  13         18.29         17.50         1.54 o                         
   4   2  13         73.53         76.82         3.84 o                         
   5   2  13         64.59         64.08         3.36 o                         
   6   2  13          3.23          1.57         0.73 o                         
   0   3  13         34.72         38.66         2.64 o                         
   1   3  13         36.57         31.94         1.34 o                         
   2   3  13          4.67          2.08         0.91 o                         
   3   3  13         40.79         40.80         2.15 o                         
   4   3  13         68.28         70.39         3.60 o                         
   5   3  13         38.12         38.31         4.30 o                         
   6   3  13          6.97          7.02         1.33 o                         
   0   4  13          0.63         -0.13         0.80 o                         
   1   4  13         92.11         89.73         2.28 o                         
   2   4  13         54.63         45.37         2.08 o                         
   3   4  13        360.79        348.83         8.89 o                         
   4   4  13        136.23        130.52         4.99 o                         
   5   4  13          4.17          2.47         1.41 o                         
   6   4  13          4.73          3.74         1.42 o                         
   0   5  13         69.30         70.90         2.69 o                         
   1   5  13         13.94         13.40         1.00 o                         
   2   5  13        151.34        149.45         3.06 o                         
   3   5  13        136.15        133.67         3.70 o                         
   4   5  13         53.97         50.13         3.08 o                         
   5   5  13          2.52          3.47         1.30 o                         
   6   5  13          9.34          8.16         1.65 o                         
   0   6  13         56.81         54.48         2.37 o                         
   1   6  13          9.72         10.04         1.11 o                         
   2   6  13         78.24         78.51         2.94 o                         
   3   6  13         58.11         52.34         2.66 o                         
   4   6  13          9.56          9.16         1.39 o                         
   5   6  13          0.51          0.90         1.40 o                         
   0   7  13         28.24         27.56         2.40 o                         
   1   7  13         22.37         20.39         1.45 o                         
   2   7  13         74.35         72.04         3.65 o                         
   3   7  13         39.47         32.31         3.07 o                         
   4   7  13          9.75         10.74         1.34 o                         
   5   7  13          3.63          4.37         1.56 o                         
   0   8  13         19.65         18.20         1.71 o                         
   1   8  13          5.95          6.37         0.88 o                         
   2   8  13          2.09          1.48         1.00 o                         
   3   8  13          8.94          8.26         1.00 o                         
   4   8  13         36.94         33.30         2.94 o                         
   0   9  13         41.37         40.13         2.01 o                         
   1   9  13         22.47         19.93         1.17 o                         
   2   9  13          2.87          4.01         0.82 o                         
   3   9  13         17.88         19.63         1.26 o                         
   0  10  13          6.71          6.68         0.87 o                         
   1  10  13          5.65          4.97         0.61 o                         
   2  10  13          3.06          2.35         0.61 o                         
   0   0  14          2.16          2.17         1.15 o                         
   1   0  14         37.47         33.53         3.03 o                         
   2   0  14        135.07        136.96         5.56 o                         
   3   0  14          5.51          5.41         2.47 o                         
   4   0  14          0.04          1.20         1.50 o                         
   5   0  14          5.96          7.43         2.50 o                         
   6   0  14         20.33         20.04         2.97 o                         
   0   1  14        195.52        217.99         7.63 o                         
   1   1  14         82.86         79.33         2.94 o                         
   2   1  14        291.33        294.13         4.93 o                         
   3   1  14        128.77        140.62         3.55 o                         
   4   1  14         81.96         76.30         3.83 o                         
   5   1  14         18.88         18.69         1.88 o                         
   6   1  14         12.02         15.37         3.09 o                         
   0   2  14        253.32        276.19         8.65 o                         
   1   2  14         53.74         56.15         1.99 o                         
   2   2  14         30.19         31.12         1.84 o                         
   3   2  14         23.69         26.38         1.51 o                         
   4   2  14         10.54          6.61         1.35 o                         
   5   2  14         88.73         93.11         3.92 o                         
   6   2  14          3.25          3.10         0.78 o                         
   0   3  14        243.86        223.94         4.60 o                         
   1   3  14        114.27        129.97         2.84 o                         
   2   3  14         30.71         30.03         1.85 o                         
   3   3  14        128.98        131.73         3.30 o                         
   4   3  14          6.06          5.72         1.27 o                         
   5   3  14         37.97         40.61         2.54 o                         
   6   3  14          0.79          0.60         0.72 o                         
   0   4  14         43.00         43.68         2.19 o                         
   1   4  14        152.40        156.71         3.06 o                         
   2   4  14         30.29         28.39         1.57 o                         
   3   4  14        114.91        110.37         3.75 o                         
   4   4  14         11.90          6.45         1.62 o                         
   5   4  14         14.73          9.23         2.26 o                         
   6   4  14          7.40          8.12         1.60 o                         
   0   5  14         49.48         48.68         2.39 o                         
   1   5  14         80.04         70.43         2.21 o                         
   2   5  14        106.83        103.85         2.65 o                         
   3   5  14         62.09         64.04         2.38 o                         
   4   5  14         22.35         20.88         3.07 o                         
   5   5  14          2.94          2.80         1.04 o                         
   0   6  14         91.65         85.78         3.08 o                         
   1   6  14         10.90          8.15         0.86 o                         
   2   6  14         40.64         41.06         2.16 o                         
   3   6  14          7.97          8.29         1.22 o                         
   4   6  14          9.01          8.86         1.83 o                         
   5   6  14          4.08          3.98         1.13 o                         
   0   7  14          0.07         -0.15         0.97 o                         
   1   7  14         48.37         42.16         2.02 o                         
   2   7  14         43.17         40.62         2.35 o                         
   3   7  14          4.75          5.45         1.05 o                         
   4   7  14         16.75         15.21         1.53 o                         
   5   7  14          4.09          3.76         1.35 o                         
   0   8  14          0.85          1.27         0.97 o                         
   1   8  14         17.31         15.61         1.19 o                         
   2   8  14         10.73          8.80         1.20 o                         
   3   8  14         43.68         42.63         2.67 o                         
   4   8  14         11.62          7.22         1.38 o                         
   0   9  14          1.40         -0.62         0.85 o                         
   1   9  14         15.16         14.84         1.01 o                         
   2   9  14          0.83          1.18         0.68 o                         
   3   9  14          4.38          4.20         0.70 o                         
   0  10  14          6.50          6.64         0.78 o                         
   1  10  14         11.49         10.85         0.88 o                         
   2  10  14          8.82          9.58         0.99 o                         
   1   0  15         80.27         92.99         3.81 o                         
   2   0  15          3.18          4.09         1.20 o                         
   3   0  15          1.97          3.31         1.41 o                         
   4   0  15          0.00          0.07         1.51 o                         
   5   0  15          6.68          6.98         2.52 o                         
   6   0  15          0.60          0.80         1.24 o                         
   0   1  15         31.88         29.79         2.26 o                         
   1   1  15          0.30         -0.04         0.52 o                         
   2   1  15         69.58         85.34         3.40 o                         
   3   1  15        146.81        152.70         5.54 o                         
   4   1  15         56.03         47.69         3.99 o                         
   5   1  15         10.68         10.00         1.94 o                         
   6   1  15          9.58          9.86         1.42 o                         
   0   2  15         11.92         13.79         1.70 o                         
   1   2  15         35.16         33.50         1.61 o                         
   2   2  15         10.39         14.31         1.31 o                         
   3   2  15          2.24          1.83         0.75 o                         
   4   2  15        173.43        170.22         8.45 o                         
   5   2  15         22.56         21.65         1.97 o                         
   6   2  15          0.44          1.52         0.77 o                         
   0   3  15         23.53         28.19         1.75 o                         
   1   3  15        111.73        108.96         2.69 o                         
   2   3  15         59.94         63.03         2.72 o                         
   3   3  15        116.37        116.07         3.66 o                         
   4   3  15         29.60         27.98         2.29 o                         
   5   3  15         22.63         21.48         1.84 o                         
   6   3  15         12.44         11.83         2.02 o                         
   0   4  15          7.04          5.52         1.38 o                         
   1   4  15        212.50        206.77         3.60 o                         
   2   4  15         58.10         64.39         2.41 o                         
   3   4  15         73.64         77.74         2.95 o                         
   4   4  15          3.80          3.61         1.36 o                         
   5   4  15          8.42          6.92         1.48 o                         
   0   5  15          0.43          1.67         0.87 o                         
   1   5  15        163.19        158.98         3.37 o                         
   2   5  15         32.43         34.06         1.78 o                         
   3   5  15         72.81         75.44         2.89 o                         
   4   5  15          1.56          1.66         1.17 o                         
   5   5  15          1.00         -0.25         1.66 o                         
   0   6  15         49.93         50.38         2.71 o                         
   1   6  15          4.18          3.44         0.74 o                         
   2   6  15          7.96          7.12         1.08 o                         
   3   6  15         52.67         54.35         3.00 o                         
   4   6  15         10.66          7.32         2.23 o                         
   5   6  15          4.89          4.07         1.02 o                         
   0   7  15          3.18          4.27         1.17 o                         
   1   7  15         13.12         10.20         1.22 o                         
   2   7  15         21.67         19.94         1.52 o                         
   3   7  15         11.74          9.44         1.19 o                         
   4   7  15         33.00         26.32         3.42 o                         
   0   8  15          2.60          2.91         0.93 o                         
   1   8  15          9.32          6.83         0.94 o                         
   2   8  15          1.23          1.43         0.78 o                         
   3   8  15          7.66          6.52         0.88 o                         
   4   8  15         13.46          7.90         1.60 o                         
   0   9  15          4.67          4.67         0.92 o                         
   1   9  15          1.71          2.39         0.68 o                         
   2   9  15          1.05          0.73         0.63 o                         
   3   9  15          1.59          1.09         0.62 o                         
   0  10  15          0.33          0.04         0.66 o                         
   1  10  15          2.27          1.54         0.52 o                         
   2  10  15          2.40          3.43         0.69 o                         
   0   0  16         81.29         79.65         4.82 o                         
   1   0  16          2.08          2.38         1.30 o                         
   2   0  16          4.11          4.25         1.61 o                         
   3   0  16          0.76          2.36         1.76 o                         
   4   0  16          4.61          2.94         2.06 o                         
   5   0  16          0.27          0.28         1.55 o                         
   6   0  16         36.51         38.82         3.47 o                         
   0   1  16        163.10        172.65         4.67 o                         
   1   1  16          8.58         10.54         0.98 o                         
   2   1  16         16.38         17.77         1.59 o                         
   3   1  16        122.29        120.84         3.90 o                         
   4   1  16          4.08          3.85         1.52 o                         
   5   1  16         16.35         15.05         2.13 o                         
   6   1  16         15.28         15.79         1.60 o                         
   0   2  16         70.95         75.41         3.11 o                         
   1   2  16         19.65         19.69         1.37 o                         
   2   2  16          7.28          6.39         1.13 o                         
   3   2  16         33.94         35.16         2.01 o                         
   4   2  16         60.17         55.54         3.22 o                         
   5   2  16         15.59         15.34         1.62 o                         
   6   2  16          3.24          4.61         1.59 o                         
   0   3  16        354.24        388.31         6.68 o                         
   1   3  16        111.50        108.85         3.02 o                         
   2   3  16          9.26         10.88         1.41 o                         
   3   3  16         48.73         49.26         2.18 o                         
   4   3  16         26.45         22.63         2.08 o                         
   5   3  16          9.14          7.23         1.45 o                         
   0   4  16        199.23        206.29         4.83 o                         
   1   4  16         23.16         20.02         1.62 o                         
   2   4  16         49.99         53.38         2.54 o                         
   3   4  16         89.57         85.25         3.09 o                         
   4   4  16          9.54          9.18         1.85 o                         
   5   4  16          1.43          1.62         0.90 o                         
   0   5  16         39.59         43.84         2.34 o                         
   1   5  16        107.64        107.08         4.05 o                         
   2   5  16         64.84         59.68         2.31 o                         
   3   5  16          3.77          1.99         0.79 o                         
   4   5  16          2.23          2.18         1.13 o                         
   5   5  16          2.62          1.12         1.26 o                         
   0   6  16         10.88         11.46         1.71 o                         
   1   6  16         40.06         37.63         1.79 o                         
   2   6  16         81.74         82.25         2.98 o                         
   3   6  16         35.39         33.59         2.35 o                         
   4   6  16         16.59         12.22         2.67 o                         
   5   6  16          1.54          2.16         1.12 o                         
   0   7  16          9.60          9.08         1.28 o                         
   1   7  16          0.18          1.24         0.90 o                         
   2   7  16         10.94         10.66         1.18 o                         
   3   7  16          0.52          0.21         0.67 o                         
   4   7  16         26.00         20.58         2.89 o                         
   0   8  16          0.44          1.48         0.84 o                         
   1   8  16         22.76         24.40         1.63 o                         
   2   8  16          2.28          2.53         0.73 o                         
   3   8  16         11.86          9.94         0.95 o                         
   0   9  16          0.10         -0.64         0.79 o                         
   1   9  16         14.65         15.03         1.71 o                         
   2   9  16          6.30          5.44         0.82 o                         
   3   9  16          4.25          3.10         0.92 o                         
   0  10  16          0.47          3.25         1.33 o                         
   1  10  16          1.05          1.45         0.73 o                         
   1   0  17          0.88         -0.53         0.89 o                         
   2   0  17          4.38          6.97         2.02 o                         
   3   0  17          4.18          3.17         1.38 o                         
   4   0  17         12.41          8.69         2.91 o                         
   5   0  17         22.92         24.75         3.63 o                         
   6   0  17         54.60         58.65         3.87 o                         
   0   1  17          0.08         -0.69         0.69 o                         
   1   1  17         28.44         26.63         1.54 o                         
   2   1  17          0.03         -0.88         1.02 o                         
   3   1  17          5.80          4.18         1.08 o                         
   4   1  17          7.51          4.78         1.63 o                         
   5   1  17          5.61          6.49         1.49 o                         
   6   1  17          6.95          7.50         1.61 o                         
   0   2  17        119.00        132.29         4.22 o                         
   1   2  17         60.37         61.33         2.24 o                         
   2   2  17         44.16         42.05         2.72 o                         
   3   2  17         23.02         23.96         1.74 o                         
   4   2  17          2.07          2.45         1.11 o                         
   5   2  17          7.66         11.62         1.69 o                         
   0   3  17        147.25        143.41         3.86 o                         
   1   3  17        144.39        147.78         3.72 o                         
   2   3  17          1.82         -0.98         1.89 o                         
   3   3  17         14.38         13.27         1.29 o                         
   4   3  17         23.98         26.35         2.70 o                         
   5   3  17          3.39          4.06         1.17 o                         
   0   4  17         72.06         70.99         2.83 o                         
   1   4  17         29.10         29.61         1.84 o                         
   2   4  17          6.72          6.61         1.51 o                         
   3   4  17          8.71         10.56         1.26 o                         
   4   4  17         20.36         18.01         2.45 o                         
   5   4  17          0.08          0.28         0.71 o                         
   0   5  17          0.31          1.62         1.05 o                         
   1   5  17        146.99        147.34         4.44 o                         
   2   5  17         19.25         22.42         1.48 o                         
   3   5  17          0.62          1.15         0.83 o                         
   4   5  17          1.54          1.67         1.27 o                         
   5   5  17          6.70          6.13         1.67 o                         
   0   6  17         18.44         24.26         1.93 o                         
   1   6  17         33.51         33.93         1.83 o                         
   2   6  17         48.96         54.00         2.42 o                         
   3   6  17         10.64         10.48         1.56 o                         
   4   6  17          6.06          5.47         1.87 o                         
   0   7  17          0.29          1.37         0.89 o                         
   1   7  17          3.44          4.61         1.03 o                         
   2   7  17         11.20         11.36         1.17 o                         
   3   7  17          4.98          2.97         0.97 o                         
   4   7  17          3.41          1.54         1.64 o                         
   0   8  17          0.02         -0.14         0.88 o                         
   1   8  17          1.84          1.23         0.74 o                         
   2   8  17         15.70         16.71         1.44 o                         
   3   8  17          0.80          0.95         0.58 o                         
   0   9  17          7.62          8.17         1.47 o                         
   1   9  17          4.14          5.35         0.75 o                         
   2   9  17          5.09          6.19         0.93 o                         
   0   0  18         45.49         41.56         3.80 o                         
   1   0  18          1.78          0.38         0.66 o                         
   2   0  18          1.52          0.65         1.77 o                         
   3   0  18        219.08        205.04        22.03 o                         
   4   0  18         16.27         15.86         3.51 o                         
   5   0  18          6.19          5.79         2.03 o                         
   0   1  18         70.37         69.00         3.40 o                         
   1   1  18         39.05         39.53         1.84 o                         
   2   1  18          7.21          7.34         2.04 o                         
   3   1  18         26.75         23.82         1.99 o                         
   4   1  18          5.49          4.14         1.42 o                         
   5   1  18          6.12          5.16         1.36 o                         
   0   2  18        123.20        132.71         4.43 o                         
   1   2  18        143.78        151.35         3.56 o                         
   2   2  18          1.79         -0.95         2.52 o                         
   3   2  18         41.29         38.40         2.11 o                         
   4   2  18          5.70          5.64         1.47 o                         
   5   2  18          5.47          3.73         1.16 o                         
   0   3  18        175.10        199.40         5.37 o                         
   1   3  18         63.42         64.78         2.64 o                         
   2   3  18         37.99         36.78         2.89 o                         
   3   3  18         43.22         38.61         2.38 o                         
   4   3  18         10.38          9.20         1.66 o                         
   5   3  18          5.19          6.33         1.84 o                         
   0   4  18          6.62          4.65         1.17 o                         
   1   4  18         80.77         84.88         3.44 o                         
   2   4  18         45.39         47.86         2.74 o                         
   3   4  18         12.64         11.06         1.36 o                         
   4   4  18          0.58          1.10         0.90 o                         
   5   4  18          2.40          3.84         1.48 o                         
   0   5  18          4.21          3.34         1.12 o                         
   1   5  18          3.38          4.12         0.98 o                         
   2   5  18        127.58        127.74         3.71 o                         
   3   5  18          4.16          2.45         0.78 o                         
   4   5  18         10.12          9.08         1.52 o                         
   0   6  18         11.16         11.70         1.43 o                         
   1   6  18         13.32         13.34         1.24 o                         
   2   6  18         45.22         42.31         1.92 o                         
   3   6  18          8.08          7.66         1.09 o                         
   4   6  18          2.66          4.59         1.63 o                         
   0   7  18          7.43          7.23         1.34 o                         
   1   7  18          2.96          2.30         0.87 o                         
   2   7  18         33.23         33.76         1.76 o                         
   3   7  18          4.53          4.90         0.98 o                         
   4   7  18          3.52          3.21         0.89 o                         
   0   8  18          2.32          3.79         1.11 o                         
   1   8  18          6.96          9.00         1.03 o                         
   2   8  18          7.38          9.87         1.33 o                         
   3   8  18          1.69          1.25         2.03 o                         
   0   9  18          1.40          2.30         1.45 o                         
   1   9  18          4.38          3.96         0.70 o                         
   2   9  18          0.25         -1.16         1.16 o                         
   1   0  19          2.49          1.48         0.91 o                         
   2   0  19          3.58          4.58         2.20 o                         
   3   0  19         16.40         11.97         2.18 o                         
   4   0  19          2.11          3.88         2.08 o                         
   5   0  19         18.95         22.11         3.07 o                         
   0   1  19          3.86          0.94         1.58 o                         
   1   1  19         26.06         27.18         1.56 o                         
   2   1  19          7.64          8.61         1.92 o                         
   3   1  19         24.64         22.24         1.94 o                         
   4   1  19          4.53          2.17         1.26 o                         
   5   1  19          0.35         -0.18         0.90 o                         
   0   2  19        197.40        194.71         6.60 o                         
   1   2  19         41.64         46.02         2.03 o                         
   2   2  19         24.51         27.19         2.05 o                         
   3   2  19         28.00         26.10         2.01 o                         
   4   2  19          1.64          1.47         1.09 o                         
   5   2  19          2.24          3.07         1.00 o                         
   0   3  19         80.11         76.50         6.89 o                         
   1   3  19         10.27         13.03         1.51 o                         
   2   3  19          2.33          1.29         1.69 o                         
   3   3  19         23.38         20.10         1.75 o                         
   4   3  19         13.14         13.14         1.97 o                         
   5   3  19          0.42         -0.47         1.07 o                         
   0   4  19        101.58        112.47        13.53 o                         
   1   4  19         79.23         78.74         3.98 o                         
   2   4  19          8.07          8.27         0.99 o                         
   3   4  19          9.42          9.02         1.24 o                         
   4   4  19         11.04          9.14         1.57 o                         
   0   5  19         33.71         31.94         2.44 o                         
   1   5  19         37.23         38.36         2.09 o                         
   2   5  19         20.58         25.19         1.73 o                         
   3   5  19          5.62          4.73         0.90 o                         
   4   5  19          1.56          1.29         0.91 o                         
   0   6  19          1.08          0.50         0.83 o                         
   1   6  19          0.34          0.51         0.71 o                         
   2   6  19          1.40          2.42         0.77 o                         
   3   6  19          6.19          5.55         1.05 o                         
   4   6  19          0.95         -0.31         1.05 o                         
   0   7  19          0.23          1.58         1.16 o                         
   1   7  19          7.64          7.55         1.11 o                         
   2   7  19         22.46         21.50         1.68 o                         
   3   7  19          4.49          3.73         1.07 o                         
   0   8  19          8.23         12.13         2.59 o                         
   1   8  19         13.41         16.69         1.34 o                         
   2   8  19         13.78         16.01         1.11 o                         
   0   9  19          0.06          0.06         1.03 o                         
   1   9  19          4.34          3.89         1.45 o                         
   0   0  20         65.15         68.46         6.55 o                         
   1   0  20          0.42         -1.08         1.17 o                         
   2   0  20          3.40          2.49         1.88 o                         
   3   0  20         20.71         18.06         2.54 o                         
   4   0  20          0.01         -0.26         1.36 o                         
   5   0  20         10.30         13.88         2.30 o                         
   0   1  20        205.13        200.71         7.82 o                         
   1   1  20         37.22         40.85         2.55 o                         
   2   1  20         18.04         18.80         2.62 o                         
   3   1  20         32.64         27.78         2.08 o                         
   4   1  20          0.16          1.65         1.10 o                         
   5   1  20          2.48          3.27         0.99 o                         
   0   2  20        179.85        193.57         7.70 o                         
   1   2  20         10.22         10.28         1.42 o                         
   2   2  20         16.63         18.08         2.04 o                         
   3   2  20          2.68          2.16         0.83 o                         
   4   2  20          0.69          0.38         1.22 o                         
   5   2  20          0.18         -0.67         1.01 o                         
   0   3  20         48.31         51.16         4.12 o                         
   1   3  20         70.30         72.68         3.34 o                         
   2   3  20          5.82          7.46         1.46 o                         
   3   3  20          1.19          0.52         0.80 o                         
   4   3  20          6.30          7.92         2.01 o                         
   5   3  20          0.16          1.66         0.98 o                         
   0   4  20         42.24         37.82         4.87 o                         
   1   4  20          0.24          1.46         0.88 o                         
   2   4  20          6.91          6.72         1.05 o                         
   3   4  20         12.00         10.39         1.30 o                         
   4   4  20          0.59          2.13         3.31 o                         
   0   5  20         17.58         21.36         3.15 o                         
   1   5  20          5.19          6.51         0.94 o                         
   2   5  20         25.52         23.85         1.53 o                         
   3   5  20          1.65          0.52         0.77 o                         
   4   5  20          0.26          0.97         0.75 o                         
   0   6  20         12.41         13.30         1.71 o                         
   1   6  20          2.62          0.04         0.66 o                         
   2   6  20         24.39         23.65         2.17 o                         
   3   6  20          1.39          1.07         0.93 o                         
   0   7  20          5.29          3.97         1.95 o                         
   1   7  20         12.80         16.25         1.29 o                         
   2   7  20          0.30          0.77         0.78 o                         
   3   7  20          1.77          1.29         0.87 o                         
   0   8  20          5.81          9.27         2.27 o                         
   1   8  20         12.05         11.89         1.15 o                         
   2   8  20          7.91          6.56         1.11 o                         
   1   0  21         14.03         14.85         2.26 o                         
   2   0  21         54.16         53.91         5.88 o                         
   3   0  21          0.02         -0.08         1.08 o                         
   4   0  21          0.02          1.31         1.38 o                         
   5   0  21          0.17          0.64         1.05 o                         
   0   1  21         25.25         30.65         3.25 o                         
   1   1  21         74.96         77.29         3.46 o                         
   2   1  21          3.08          3.46         1.09 o                         
   3   1  21          5.32          3.60         0.99 o                         
   4   1  21          1.06          0.01         0.99 o                         
   5   1  21          5.80          5.62         1.42 o                         
   0   2  21          0.04         -0.88         1.23 o                         
   1   2  21          7.57          6.89         1.25 o                         
   2   2  21         20.13         22.16         2.20 o                         
   3   2  21          0.78          0.36         0.70 o                         
   4   2  21         12.21         10.86         1.68 o                         
   0   3  21         87.78         83.04         5.08 o                         
   1   3  21          0.48          0.50         1.11 o                         
   2   3  21         10.15         10.25         1.28 o                         
   3   3  21          3.04          2.22         0.97 o                         
   4   3  21         11.89         11.80         2.31 o                         
   0   4  21          2.42          1.79         1.25 o                         
   1   4  21         17.80         21.31         1.85 o                         
   2   4  21         25.22         23.29         1.62 o                         
   3   4  21         11.58         10.47         1.20 o                         
   4   4  21          2.17          0.95         1.27 o                         
   0   5  21          0.12          0.00         0.98 o                         
   1   5  21          7.84          7.27         1.05 o                         
   2   5  21          4.53          4.76         0.82 o                         
   3   5  21          0.85         -0.16         0.70 o                         
   0   6  21          0.03         -1.16         1.57 o                         
   1   6  21         18.29         18.79         1.50 o                         
   2   6  21          7.10          6.18         1.02 o                         
   3   6  21          1.86         -0.14         0.85 o                         
   0   7  21          0.11          0.16         1.04 o                         
   1   7  21          7.84          9.17         0.98 o                         
   2   7  21          7.26          6.79         0.92 o                         
   0   8  21          0.15          0.45         0.78 o                         
   1   8  21          2.88          1.92         1.06 o                         
   0   0  22         44.07         50.31         5.66 o                         
   1   0  22         51.79         58.84         4.27 o                         
   2   0  22          8.62         12.23         2.17 o                         
   3   0  22          2.96          3.22         1.46 o                         
   4   0  22          1.30          3.09         1.34 o                         
   0   1  22        111.56        119.92         6.02 o                         
   1   1  22         23.96         25.98         2.09 o                         
   2   1  22         19.33         18.71         2.07 o                         
   3   1  22          4.32          1.01         0.85 o                         
   4   1  22          2.61          4.38         1.15 o                         
   0   2  22         47.47         42.70         3.72 o                         
   1   2  22          3.88          3.21         0.91 o                         
   2   2  22         25.57         26.85         2.04 o                         
   3   2  22          8.47          9.39         1.14 o                         
   4   2  22          2.59          3.21         1.50 o                         
   0   3  22         25.45         25.89         2.84 o                         
   1   3  22          8.08          7.42         1.20 o                         
   2   3  22          1.65          0.05         0.91 o                         
   3   3  22          3.99          4.71         1.09 o                         
   4   3  22          0.48          0.39         1.17 o                         
   0   4  22          8.52         11.74         2.11 o                         
   1   4  22          4.15          3.48         0.99 o                         
   2   4  22          2.17          2.16         0.72 o                         
   3   4  22          1.75          1.64         0.69 o                         
   0   5  22          0.27          0.41         0.85 o                         
   1   5  22          4.84          5.00         0.85 o                         
   2   5  22          3.00          3.12         0.67 o                         
   3   5  22          3.68          2.06         0.70 o                         
   0   6  22          4.58          5.01         1.50 o                         
   1   6  22          9.53          8.88         1.15 o                         
   2   6  22         11.98         11.66         1.53 o                         
   0   7  22          7.73          7.33         1.43 o                         
   1   7  22         27.90         30.94         1.69 o                         
   2   7  22          4.14          2.49         0.86 o                         
   1   0  23         92.72        115.68        11.90 o                         
   2   0  23         48.77         46.72         3.70 o                         
   3   0  23          4.18          4.87         1.25 o                         
   4   0  23          0.95         -1.37         1.37 o                         
   0   1  23         63.28         74.74         4.70 o                         
   1   1  23         12.73         11.77         1.48 o                         
   2   1  23         22.60         20.81         1.78 o                         
   3   1  23          4.75          6.09         0.92 o                         
   4   1  23          1.53          1.12         1.42 o                         
   0   2  23         12.57         15.17         3.22 o                         
   1   2  23          7.91          9.97         1.38 o                         
   2   2  23          7.57          7.18         1.07 o                         
   3   2  23          0.54          0.29         0.83 o                         
   4   2  23          2.30          1.28         0.95 o                         
   0   3  23          5.71          4.48         1.48 o                         
   1   3  23          9.93         11.96         1.41 o                         
   2   3  23         16.09         17.01         1.56 o                         
   3   3  23          3.43          3.38         0.99 o                         
   0   4  23          1.49          0.64         1.09 o                         
   1   4  23          1.78          1.38         0.71 o                         
   2   4  23          0.87          1.52         0.92 o                         
   3   4  23          5.45          7.37         1.03 o                         
   0   5  23          0.20          0.04         0.84 o                         
   1   5  23          3.71          3.94         0.69 o                         
   2   5  23          1.56          1.35         0.53 o                         
   0   6  23          2.29          2.36         1.14 o                         
   1   6  23          0.73          1.35         0.60 o                         
   2   6  23          6.97          6.68         1.85 o                         
   0   7  23          3.62          4.76         1.11 o                         
   1   7  23          7.55          7.22         1.34 o                         
   0   0  24         38.32         42.40         5.00 o                         
   1   0  24        111.08        121.08         5.66 o                         
   2   0  24          0.04          1.96         2.21 o                         
   3   0  24          5.85          8.22         2.50 o                         
   0   1  24         24.96         28.22         2.93 o                         
   1   1  24          4.20          2.24         0.96 o                         
   2   1  24          3.31          4.75         0.98 o                         
   3   1  24          1.79         -0.43         0.86 o                         
   0   2  24          2.96          4.14         1.40 o                         
   1   2  24         44.13         45.66         2.29 o                         
   2   2  24          2.03          2.62         0.79 o                         
   3   2  24          6.79         10.26         1.44 o                         
   0   3  24          1.21          0.19         1.10 o                         
   1   3  24          2.51          1.43         0.76 o                         
   2   3  24          6.17          5.11         1.20 o                         
   3   3  24          1.78          3.62         0.84 o                         
   0   4  24          0.32          1.46         1.09 o                         
   1   4  24          6.92          6.83         0.84 o                         
   2   4  24          2.91          3.40         0.70 o                         
   0   5  24          0.39          0.34         0.79 o                         
   1   5  24          2.08          1.37         0.48 o                         
   2   5  24          6.42          4.76         1.17 o                         
   0   6  24          6.27          9.02         1.38 o                         
   1   6  24         10.87         10.45         1.41 o                         
   1   0  25          2.54          3.99         1.31 o                         
   2   0  25          0.09         -0.73         1.20 o                         
   3   0  25          7.80          9.27         1.30 o                         
   0   1  25          0.23          1.55         1.15 o                         
   1   1  25          6.30          7.90         1.12 o                         
   2   1  25         10.32          8.36         1.09 o                         
   3   1  25          0.03         -0.77         0.99 o                         
   0   2  25          0.03         -0.61         1.04 o                         
   1   2  25         13.02         16.50         1.32 o                         
   2   2  25          0.97          0.77         0.67 o                         
   3   2  25          0.44         -0.60         1.08 o                         
   0   3  25          2.78          3.15         1.82 o                         
   1   3  25          5.68          5.74         1.00 o                         
   2   3  25          0.02          0.37         0.62 o                         
   0   4  25          0.30          0.28         0.80 o                         
   1   4  25          1.00          1.66         0.53 o                         
   2   4  25          1.15          1.48         0.73 o                         
   0   5  25          9.81         10.17         1.15 o                         
   1   5  25          3.95          5.19         0.99 o                         
   0   0  26          2.66          0.36         1.59 o                         
   1   0  26          5.51          2.90         1.00 o                         
   2   0  26          7.05          8.80         2.02 o                         
   0   1  26          9.49          9.56         1.78 o                         
   1   1  26         27.60         27.42         1.41 o                         
   2   1  26          6.55          6.99         0.92 o                         
   0   2  26          0.23         -1.27         1.92 o                         
   1   2  26          2.40          3.38         0.74 o                         
   2   2  26         19.77         20.06         2.12 o                         
   0   3  26          1.62          1.91         1.08 o                         
   1   3  26          6.00          6.16         0.76 o                         
   2   3  26          2.02          2.97         2.54 o                         
   0   4  26          5.31          6.16         1.57 o                         
   1   4  26          9.47         10.44         0.94 o                         
   1   0  27          0.24          0.78         0.79 o                         
   2   0  27          8.13          8.04         1.92 o                         
   0   1  27          0.00         -0.82         0.89 o                         
   1   1  27          3.32          1.96         0.70 o                         
   2   1  27         10.98         10.24         1.93 o                         
   0   2  27          1.60          1.61         1.52 o                         
   1   2  27          5.26          4.05         0.78 o                         
   0   3  27          2.77          2.15         0.68 o                         
   1   3  27          0.40          0.80         0.54 o                         
                                                                                
